# Supplementary material for: Postnatal Smad3 Inactivation in Murine Smooth Muscle Cells Elicits a Temporally and Regionally Distinct Transcriptional Response
Source: Front Cardiovasc Med. 2022 Apr 8;9:826495. doi: 10.3389/fcvm.2022.826495 (PMC9033237; doi:10.3389/fcvm.2022.826495)
Supplement: Supplementary file 4 [file Table_4.XLSX]

## Sheet: ClueGO Results
Supplemental Table 4. ClueGO Analysis of transcripts displaying time-sensitive transcriptional deregulation upon Smad3 deletion.
Approximately 200 transcripts among those detectable by scRNA sequencing displayed time-sensitive (opposite direction of expression in Smad3(SmKO) cells at 10- and 18-weeks post-deletion) transcriptional deregulation upon Smad3 deletion. ClueGO was used to perform a gene enrichment analysis across multiple databases (Gene Ontology -Biological function, KEGG, Reactome and WikiPathways). ClueGO org…
ID	Term	Ontology Source	Term PValue	Term PValue Corrected with Benjamini-Hochberg	Group PValue	Group PValue Corrected with Benjamini-Hochberg	GOLevels	GOGroups	% Associated Genes	Nr. Genes	Associated Genes Found
GO:0048145	regulation of fibroblast proliferation	GO_BiologicalProcess-EBI-UniProt-GOA-ACAP-ARAP_13.05.2021_00h00	1.32942e-06	4.94378e-06	1.32942e-06	1.89917e-06	[4, 5]	Group00	8.10811	9	[Aqp1, Esr1, Fbln1, Gas6, Gstp1, Mif, Pawr, Pdgfd, Ptprz1]
GO:0048146	positive regulation of fibroblast proliferation	GO_BiologicalProcess-EBI-UniProt-GOA-ACAP-ARAP_13.05.2021_00h00	5.08218e-06	1.3745e-05	1.32942e-06	1.89917e-06	[4, 5, 6]	Group00	10	7	[Aqp1, Esr1, Fbln1, Gas6, Mif, Pdgfd, Ptprz1]
GO:0050890	cognition	GO_BiologicalProcess-EBI-UniProt-GOA-ACAP-ARAP_13.05.2021_00h00	3.50342e-06	1.01685e-05	3.50342e-06	4.37927e-06	[4]	Group01	4.04313	15	[Apoe, App, B2m, Bdnf, Grcc10, Itga8, Lgmn, Man2b1, Meis2, Ncam1, Nptn, Ppt1, Ptprz1, Rcan2, Serpinf1]
GO:0007613	memory	GO_BiologicalProcess-EBI-UniProt-GOA-ACAP-ARAP_13.05.2021_00h00	0.00135378	0.00154904	3.50342e-06	4.37927e-06	[3, 6]	Group01	4.11765	7	[Apoe, App, Bdnf, Itga8, Lgmn, Rcan2, Serpinf1]
R-MMU:1630316	Glycosaminoglycan metabolism	REACTOME_Pathways_16.11.2021	0.000151277	0.00025717	0.000151277	0.000151277	[-1]	Group02	5.9322	7	[Bgn, Dcn, Gpc4, Hexa, Hexb, Hspg2, Lum]
R-MMU:1793185	Chondroitin sulfate/dermatan sulfate metabolism	REACTOME_Pathways_16.11.2021	5.83787e-06	1.51023e-05	0.000151277	0.000151277	[-1]	Group02	12.766	6	[Bgn, Dcn, Gpc4, Hexa, Hexb, Hspg2]
KEGG:04142	Lysosome	KEGG_23.10.2021	5.9537e-07	2.36164e-06	1.35336e-06	1.80448e-06	[-1]	Group03	7.63359	10	[Ctsa, Ctsb, Ctsd, Hexa, Hexb, Lamp1, Lgmn, Man2b1, Ppt1, Psap]
R-MMU:2132295	MHC class II antigen presentation	REACTOME_Pathways_16.11.2021	0.000550252	0.000727555	1.35336e-06	1.80448e-06	[-1]	Group03	5.71429	6	[Capzb, Ctsa, Ctsb, Ctsd, Dync1i2, Lgmn]
R-MMU:381426	Regulation of Insulin-like Growth Factor (IGF) transport and uptake by Insulin-like Growth Factor Binding Proteins (IGFBPs)	REACTOME_Pathways_16.11.2021	2.42755e-08	1.92586e-07	2.42755e-08	4.04592e-08	[-1]	Group04	9.16667	11	[Aplp2, Apoe, App, Gas6, Igfbp4, Igfbp7, Lamb2, Ltbp1, Nucb1, Sparcl1, Tmem132a]
R-MMU:8957275	Post-translational protein phosphorylation	REACTOME_Pathways_16.11.2021	1.41541e-08	1.40362e-07	2.42755e-08	4.04592e-08	[-1]	Group04	9.64912	11	[Aplp2, Apoe, App, Gas6, Igfbp4, Igfbp7, Lamb2, Ltbp1, Nucb1, Sparcl1, Tmem132a]
GO:0014812	muscle cell migration	GO_BiologicalProcess-EBI-UniProt-GOA-ACAP-ARAP_13.05.2021_00h00	0.000167942	0.000277571	1.75514e-05	1.95016e-05	[4, 5]	Group05	5.83333	7	[Ace, Arpc2, Mif, Pcsk5, Pdgfd, Postn, Rock1]
GO:0001952	regulation of cell-matrix adhesion	GO_BiologicalProcess-EBI-UniProt-GOA-ACAP-ARAP_13.05.2021_00h00	0.000238351	0.000363638	1.75514e-05	1.95016e-05	[5, 6]	Group05	5.51181	7	[Cdh13, Jag1, Limch1, Pcsk5, Postn, Rock1, Vcl]
GO:0014910	regulation of smooth muscle cell migration	GO_BiologicalProcess-EBI-UniProt-GOA-ACAP-ARAP_13.05.2021_00h00	0.0003601	0.000522584	1.75514e-05	1.95016e-05	[5, 6, 7]	Group05	6.18557	6	[Ace, Arpc2, Mif, Pcsk5, Pdgfd, Postn]
GO:0031214	biomineral tissue development	GO_BiologicalProcess-EBI-UniProt-GOA-ACAP-ARAP_13.05.2021_00h00	9.48157e-06	2.30267e-05	1.65391e-07	2.54448e-07	[2, 4, 5, 6]	Group06	5.61798	10	[Aspn, Clec3b, Col1a2, Ecm1, Gas6, Hacd1, Lox, Ltbp3, Osr1, Tmem38b]
GO:0070167	regulation of biomineral tissue development	GO_BiologicalProcess-EBI-UniProt-GOA-ACAP-ARAP_13.05.2021_00h00	0.00354692	0.00367029	1.65391e-07	2.54448e-07	[3, 4, 5, 6, 7]	Group06	4.7619	5	[Aspn, Ecm1, Gas6, Ltbp3, Osr1]
GO:0030282	bone mineralization	GO_BiologicalProcess-EBI-UniProt-GOA-ACAP-ARAP_13.05.2021_00h00	4.62544e-05	8.60042e-05	1.65391e-07	2.54448e-07	[3, 5, 6, 7]	Group06	6.01504	8	[Aspn, Clec3b, Col1a2, Ecm1, Lox, Ltbp3, Osr1, Tmem38b]
GO:0085029	extracellular matrix assembly	GO_BiologicalProcess-EBI-UniProt-GOA-ACAP-ARAP_13.05.2021_00h00	2.35947e-07	1.12311e-06	1.65391e-07	2.54448e-07	[5, 6]	Group06	15.5556	7	[Col1a2, Fbln5, Gas6, Lamb2, Lox, Ltbp3, Mfap4]
GO:0050920	regulation of chemotaxis	GO_BiologicalProcess-EBI-UniProt-GOA-ACAP-ARAP_13.05.2021_00h00	2.22128e-05	4.89504e-05	1.59911e-05	1.8813e-05	[3, 4, 5]	Group07	4.60251	11	[Agrn, App, Cdh13, Dusp1, Gas6, Hmgb1, Lgmn, Mif, Pdgfd, Sema3c, Sema3d]
GO:0002688	regulation of leukocyte chemotaxis	GO_BiologicalProcess-EBI-UniProt-GOA-ACAP-ARAP_13.05.2021_00h00	0.00167166	0.00187667	1.59911e-05	1.8813e-05	[4, 5, 6, 7, 8]	Group07	4.61538	6	[App, Dusp1, Gas6, Hmgb1, Lgmn, Mif]
GO:0071675	regulation of mononuclear cell migration	GO_BiologicalProcess-EBI-UniProt-GOA-ACAP-ARAP_13.05.2021_00h00	0.000159433	0.000267219	1.59911e-05	1.8813e-05	[4, 5, 6, 7, 8]	Group07	5.88235	7	[App, Dusp1, Ecm1, Gas6, Hmgb1, Lgmn, Pdgfd]
GO:0071677	positive regulation of mononuclear cell migration	GO_BiologicalProcess-EBI-UniProt-GOA-ACAP-ARAP_13.05.2021_00h00	0.000663838	0.000849427	1.59911e-05	1.8813e-05	[4, 5, 6, 7, 8, 9]	Group07	6.94444	5	[App, Gas6, Hmgb1, Lgmn, Pdgfd]
R-MMU:1474290	Collagen formation	REACTOME_Pathways_16.11.2021	8.80961e-08	4.99211e-07	2.9555e-09	6.56778e-09	[-1]	Group08	11.1111	9	[Adamts2, Col15a1, Col18a1, Col1a2, Col4a5, Col5a2, Ctsb, Lox, Loxl1]
R-MMU:1650814	Collagen biosynthesis and modifying enzymes	REACTOME_Pathways_16.11.2021	2.45229e-05	5.21112e-05	2.9555e-09	6.56778e-09	[-1]	Group08	10	6	[Adamts2, Col15a1, Col18a1, Col1a2, Col4a5, Col5a2]
R-MMU:2022090	Assembly of collagen fibrils and other multimeric structures	REACTOME_Pathways_16.11.2021	6.32602e-08	4.42821e-07	2.9555e-09	6.56778e-09	[-1]	Group08	14.2857	8	[Col15a1, Col18a1, Col1a2, Col4a5, Col5a2, Ctsb, Lox, Loxl1]
GO:0030199	collagen fibril organization	GO_BiologicalProcess-EBI-UniProt-GOA-ACAP-ARAP_13.05.2021_00h00	8.39629e-08	5.25873e-07	2.9555e-09	6.56778e-09	[5, 6]	Group08	13.7931	8	[Adamts2, Aebp1, Col1a2, Col5a2, Lox, Loxl1, Lum, Tgfb2]
GO:0060840	artery development	GO_BiologicalProcess-EBI-UniProt-GOA-ACAP-ARAP_13.05.2021_00h00	0.000703755	0.000881546	2.9555e-09	6.56778e-09	[4, 6, 7, 8]	Group08	5.45455	6	[Apoe, Jag1, Lox, Loxl1, Ltbp1, Tgfb2]
GO:0034763	negative regulation of transmembrane transport	GO_BiologicalProcess-EBI-UniProt-GOA-ACAP-ARAP_13.05.2021_00h00	0.000450063	0.000630089	1.91183e-05	2.01245e-05	[3, 4, 5, 6]	Group09	4.96454	7	[Ace, Agrn, Esr1, Osr1, Pln, Rrad, Tgfb2]
GO:0043271	negative regulation of ion transport	GO_BiologicalProcess-EBI-UniProt-GOA-ACAP-ARAP_13.05.2021_00h00	0.000310266	0.00046152	1.91183e-05	2.01245e-05	[3, 4, 5, 6]	Group09	4.57143	8	[Ace, Agrn, Osr1, Pawr, Pln, Rrad, Serpine2, Tgfb2]
GO:0043525	positive regulation of neuron apoptotic process	GO_BiologicalProcess-EBI-UniProt-GOA-ACAP-ARAP_13.05.2021_00h00	0.000187045	0.000300788	1.91183e-05	2.01245e-05	[5, 6, 7, 8]	Group09	6.97674	6	[Agrn, App, Fas, Mcl1, Pawr, Tgfb2]
GO:0051926	negative regulation of calcium ion transport	GO_BiologicalProcess-EBI-UniProt-GOA-ACAP-ARAP_13.05.2021_00h00	0.000476408	0.000659216	1.91183e-05	2.01245e-05	[4, 5, 6, 7, 8, 9]	Group09	7.46269	5	[Ace, Pawr, Pln, Rrad, Tgfb2]
GO:1904063	negative regulation of cation transmembrane transport	GO_BiologicalProcess-EBI-UniProt-GOA-ACAP-ARAP_13.05.2021_00h00	0.00275197	0.00295031	1.91183e-05	2.01245e-05	[5, 6, 7, 8]	Group09	5.05051	5	[Agrn, Osr1, Pln, Rrad, Tgfb2]
GO:0043271	negative regulation of ion transport	GO_BiologicalProcess-EBI-UniProt-GOA-ACAP-ARAP_13.05.2021_00h00	0.000310266	0.00046152	2.0169e-08	3.6671e-08	[3, 4, 5, 6]	Group10	4.57143	8	[Ace, Agrn, Osr1, Pawr, Pln, Rrad, Serpine2, Tgfb2]
GO:1901214	regulation of neuron death	GO_BiologicalProcess-EBI-UniProt-GOA-ACAP-ARAP_13.05.2021_00h00	1.82597e-06	6.39089e-06	2.0169e-08	3.6671e-08	[4, 5]	Group10	4.01003	16	[Agrn, Apoe, App, Bdnf, Esr1, Fas, Lgmn, Mcl1, Mt1, Pawr, Ppt1, Ptprz1, Rock1, Serpinf1, Tgfb2, Uba52]
GO:1900407	regulation of cellular response to oxidative stress	GO_BiologicalProcess-EBI-UniProt-GOA-ACAP-ARAP_13.05.2021_00h00	0.00209476	0.00230812	2.0169e-08	3.6671e-08	[4, 5, 6]	Group10	5.37634	5	[App, Fbln5, Mcl1, Pawr, Psap]
GO:1901216	positive regulation of neuron death	GO_BiologicalProcess-EBI-UniProt-GOA-ACAP-ARAP_13.05.2021_00h00	4.15142e-05	8.09867e-05	2.0169e-08	3.6671e-08	[4, 5, 6]	Group10	6.10687	8	[Agrn, Apoe, App, Fas, Mcl1, Pawr, Ptprz1, Tgfb2]
GO:0043523	regulation of neuron apoptotic process	GO_BiologicalProcess-EBI-UniProt-GOA-ACAP-ARAP_13.05.2021_00h00	7.11549e-07	2.73143e-06	2.0169e-08	3.6671e-08	[5, 6, 7]	Group10	4.947	14	[Agrn, Apoe, App, Bdnf, Esr1, Fas, Lgmn, Mcl1, Mt1, Pawr, Ppt1, Ptprz1, Rock1, Tgfb2]
GO:0043525	positive regulation of neuron apoptotic process	GO_BiologicalProcess-EBI-UniProt-GOA-ACAP-ARAP_13.05.2021_00h00	0.000187045	0.000300788	2.0169e-08	3.6671e-08	[5, 6, 7, 8]	Group10	6.97674	6	[Agrn, App, Fas, Mcl1, Pawr, Tgfb2]
GO:0001655	urogenital system development	GO_BiologicalProcess-EBI-UniProt-GOA-ACAP-ARAP_13.05.2021_00h00	1.33266e-09	1.76207e-08	1.33266e-09	3.33165e-09	[4, 5]	Group11	4.88372	21	[Ace, Acta2, Aqp1, Arid5b, Bdnf, Cfh, Dcn, Esr1, Id3, Id4, Itga8, Jag1, Lamb2, Npnt, Osr1, Pcsk5, Pdgfd, Pkd1, Psap, Serpinf1, Tgfb2]
GO:0001822	kidney development	GO_BiologicalProcess-EBI-UniProt-GOA-ACAP-ARAP_13.05.2021_00h00	2.25545e-08	2.0646e-07	1.33266e-09	3.33165e-09	[4, 5, 6, 7]	Group11	4.86486	18	[Ace, Acta2, Aqp1, Arid5b, Bdnf, Cfh, Dcn, Id3, Itga8, Jag1, Lamb2, Npnt, Osr1, Pcsk5, Pdgfd, Pkd1, Serpinf1, Tgfb2]
GO:0072006	nephron development	GO_BiologicalProcess-EBI-UniProt-GOA-ACAP-ARAP_13.05.2021_00h00	4.24832e-05	8.15403e-05	1.33266e-09	3.33165e-09	[3, 5, 6, 7, 8]	Group11	5.29412	9	[Acta2, Aqp1, Cfh, Jag1, Lamb2, Npnt, Osr1, Pdgfd, Pkd1]
GO:0032835	glomerulus development	GO_BiologicalProcess-EBI-UniProt-GOA-ACAP-ARAP_13.05.2021_00h00	9.62972e-06	2.29187e-05	1.33266e-09	3.33165e-09	[3, 4, 6, 7, 8, 9]	Group11	9.09091	7	[Acta2, Aqp1, Cfh, Jag1, Lamb2, Osr1, Pdgfd]
GO:0001656	metanephros development	GO_BiologicalProcess-EBI-UniProt-GOA-ACAP-ARAP_13.05.2021_00h00	0.000496725	0.000679429	1.33266e-09	3.33165e-09	[5, 6, 7, 8]	Group11	5.82524	6	[Aqp1, Id3, Itga8, Lamb2, Osr1, Pkd1]
GO:0072073	kidney epithelium development	GO_BiologicalProcess-EBI-UniProt-GOA-ACAP-ARAP_13.05.2021_00h00	0.00117989	0.00137653	1.33266e-09	3.33165e-09	[5, 6, 7, 8]	Group11	4.21687	7	[Aqp1, Bdnf, Jag1, Lamb2, Npnt, Osr1, Pkd1]
R-MMU:1566948	Elastic fibre formation	REACTOME_Pathways_16.11.2021	4.11142e-15	1.63086e-13	6.35305e-15	2.54122e-14	[-1]	Group12	28.5714	12	[Eln, Fbln5, Itga8, Itgb5, Lox, Loxl1, Ltbp1, Ltbp2, Ltbp3, Mfap4, Mfap5, Tgfb2]
GO:0003205	cardiac chamber development	GO_BiologicalProcess-EBI-UniProt-GOA-ACAP-ARAP_13.05.2021_00h00	0.000680769	0.000861825	6.35305e-15	2.54122e-14	[3, 5, 6, 7]	Group12	4.06091	8	[Cpe, Dhrs3, Jag1, Ltbp1, Pcsk5, Sema3c, Tgfb2, Tnnt2]
GO:0003279	cardiac septum development	GO_BiologicalProcess-EBI-UniProt-GOA-ACAP-ARAP_13.05.2021_00h00	0.00131277	0.0015167	6.35305e-15	2.54122e-14	[3, 4, 6, 7, 8]	Group12	4.83871	6	[Dhrs3, Jag1, Ltbp1, Pcsk5, Sema3c, Tgfb2]
GO:0003206	cardiac chamber morphogenesis	GO_BiologicalProcess-EBI-UniProt-GOA-ACAP-ARAP_13.05.2021_00h00	0.00331021	0.00348597	6.35305e-15	2.54122e-14	[3, 4, 5, 6, 7, 8]	Group12	4.02685	6	[Cpe, Dhrs3, Jag1, Sema3c, Tgfb2, Tnnt2]
GO:0030199	collagen fibril organization	GO_BiologicalProcess-EBI-UniProt-GOA-ACAP-ARAP_13.05.2021_00h00	8.39629e-08	5.25873e-07	6.35305e-15	2.54122e-14	[5, 6]	Group12	13.7931	8	[Adamts2, Aebp1, Col1a2, Col5a2, Lox, Loxl1, Lum, Tgfb2]
GO:0003231	cardiac ventricle development	GO_BiologicalProcess-EBI-UniProt-GOA-ACAP-ARAP_13.05.2021_00h00	0.00342099	0.00357104	6.35305e-15	2.54122e-14	[4, 6, 7, 8]	Group12	4	6	[Cpe, Jag1, Ltbp1, Sema3c, Tgfb2, Tnnt2]
GO:0060840	artery development	GO_BiologicalProcess-EBI-UniProt-GOA-ACAP-ARAP_13.05.2021_00h00	0.000703755	0.000881546	6.35305e-15	2.54122e-14	[4, 6, 7, 8]	Group12	5.45455	6	[Apoe, Jag1, Lox, Loxl1, Ltbp1, Tgfb2]
KEGG:04350	TGF-beta signaling pathway	KEGG_23.10.2021	0.000321802	0.000472771	6.39219e-16	3.1961e-15	[-1]	Group13	6.31579	6	[Dcn, Id3, Id4, Ltbp1, Rock1, Tgfb2]
GO:0001667	ameboidal-type cell migration	GO_BiologicalProcess-EBI-UniProt-GOA-ACAP-ARAP_13.05.2021_00h00	1.33011e-07	6.88189e-07	6.39219e-16	3.1961e-15	[4, 5]	Group13	4.10367	19	[Acta2, Anxa3, Apoe, Aqp1, Arid5b, Cdh13, Dcn, Hmgb1, Lgmn, Pdlim1, Ptp4a3, Rock1, Rtn4, Sema3c, Sema3d, Serpinf1, Sparc, Tgfb2, Zeb2]
GO:0010631	epithelial cell migration	GO_BiologicalProcess-EBI-UniProt-GOA-ACAP-ARAP_13.05.2021_00h00	2.91399e-06	8.66912e-06	6.39219e-16	3.1961e-15	[4, 5, 6]	Group13	4.38871	14	[Anxa3, Apoe, Aqp1, Cdh13, Dcn, Hmgb1, Lgmn, Ptp4a3, Rock1, Rtn4, Serpinf1, Sparc, Tgfb2, Zeb2]
GO:0001568	blood vessel development	GO_BiologicalProcess-EBI-UniProt-GOA-ACAP-ARAP_13.05.2021_00h00	1.54482e-13	4.59583e-12	6.39219e-16	3.1961e-15	[3, 5, 6, 7]	Group13	4.36457	34	[Ace, Acta2, Aimp1, Anxa3, Apoe, Aqp1, Btg1, Cdh13, Cfh, Col15a1, Col18a1, Col1a2, Dcn, Ecm1, Fbln5, Hmgb1, Hspg2, Jag1, Lox, Loxl1, Ltbp1, Osr1, Pcsk5, Pdgfd, Pkd1, Pkm, Ptgis, Ramp1, Rock1, Rtn4, Sema3c, Serpinf1, Sparc, Tgfb2]
GO:0051384	response to glucocorticoid	GO_BiologicalProcess-EBI-UniProt-GOA-ACAP-ARAP_13.05.2021_00h00	7.84204e-05	0.000139284	6.39219e-16	3.1961e-15	[6, 7]	Group13	4.8913	9	[Anxa3, Aqp1, Dusp1, Fas, Gstp1, Hmgb1, Igfbp7, Serpinf1, Sparc]
GO:0045765	regulation of angiogenesis	GO_BiologicalProcess-EBI-UniProt-GOA-ACAP-ARAP_13.05.2021_00h00	9.08218e-06	2.25162e-05	6.39219e-16	3.1961e-15	[4, 5, 6, 7, 8, 9, 10]	Group13	4.2623	13	[Anxa3, Aqp1, Btg1, Dcn, Ecm1, Fbln5, Hmgb1, Pkm, Ptgis, Rock1, Serpinf1, Sparc, Tgfb2]
GO:0016525	negative regulation of angiogenesis	GO_BiologicalProcess-EBI-UniProt-GOA-ACAP-ARAP_13.05.2021_00h00	0.000810588	0.000984286	6.39219e-16	3.1961e-15	[4, 5, 6, 7, 8, 9, 10, 11]	Group13	5.30973	6	[Dcn, Fbln5, Rock1, Serpinf1, Sparc, Tgfb2]
R-MMU:1474228	Degradation of the extracellular matrix	REACTOME_Pathways_16.11.2021	1.84278e-09	2.19291e-08	4.20181e-26	4.20181e-25	[-1]	Group14	10.084	12	[Col15a1, Col18a1, Col1a2, Col4a5, Col5a2, Ctsb, Ctsd, Dcn, Eln, Hspg2, Htra1, Scube3]
R-MMU:1474244	Extracellular matrix organization	REACTOME_Pathways_16.11.2021	7.24804e-24	8.62517e-22	4.20181e-26	4.20181e-25	[-1]	Group14	11.7188	30	[Adamts2, App, Bgn, Col15a1, Col18a1, Col1a2, Col4a5, Col5a2, Ctsb, Ctsd, Dcn, Eln, Fbln5, Hspg2, Htra1, Itga8, Itga9, Itgb5, Lamb2, Lox, Loxl1, Ltbp1, Ltbp2, Ltbp3, Lum, Mfap4, Mfap5, Scube3, Sparc, Tgfb2]
R-MMU:1474290	Collagen formation	REACTOME_Pathways_16.11.2021	8.80961e-08	4.99211e-07	4.20181e-26	4.20181e-25	[-1]	Group14	11.1111	9	[Adamts2, Col15a1, Col18a1, Col1a2, Col4a5, Col5a2, Ctsb, Lox, Loxl1]
R-MMU:1566948	Elastic fibre formation	REACTOME_Pathways_16.11.2021	4.11142e-15	1.63086e-13	4.20181e-26	4.20181e-25	[-1]	Group14	28.5714	12	[Eln, Fbln5, Itga8, Itgb5, Lox, Loxl1, Ltbp1, Ltbp2, Ltbp3, Mfap4, Mfap5, Tgfb2]
R-MMU:2129379	Molecules associated with elastic fibres	REACTOME_Pathways_16.11.2021	8.46924e-13	1.67973e-11	4.20181e-26	4.20181e-25	[-1]	Group14	28.5714	10	[Eln, Fbln5, Itga8, Itgb5, Ltbp1, Ltbp2, Ltbp3, Mfap4, Mfap5, Tgfb2]
R-MMU:216083	Integrin cell surface interactions	REACTOME_Pathways_16.11.2021	2.40673e-08	2.04572e-07	4.20181e-26	4.20181e-25	[-1]	Group14	12.8571	9	[Col18a1, Col1a2, Col4a5, Col5a2, Hspg2, Itga8, Itga9, Itgb5, Lum]
R-MMU:3000178	ECM proteoglycans	REACTOME_Pathways_16.11.2021	1.06146e-11	1.57892e-10	4.20181e-26	4.20181e-25	[-1]	Group14	22.7273	10	[App, Bgn, Col1a2, Col5a2, Dcn, Hspg2, Itga8, Itga9, Itgb5, Sparc]
GO:0030198	extracellular matrix organization	GO_BiologicalProcess-EBI-UniProt-GOA-ACAP-ARAP_13.05.2021_00h00	6.55984e-19	3.9031e-17	4.20181e-26	4.20181e-25	[5]	Group14	8.77743	28	[Adamts2, Aebp1, Aplp2, App, Col15a1, Col18a1, Col1a2, Col4a5, Col5a2, Eln, Fbln1, Fbln5, Gas6, Hspg2, Itga8, Lamb2, Lox, Loxl1, Ltbp3, Lum, Mfap4, Mmp23, Npnt, Olfml2b, Postn, Sparcl1, Tgfb2, Tmem38b]
R-MMU:1474244	Extracellular matrix organization	REACTOME_Pathways_16.11.2021	7.24804e-24	8.62517e-22	9.86146e-24	6.57431e-23	[-1]	Group15	11.7188	30	[Adamts2, App, Bgn, Col15a1, Col18a1, Col1a2, Col4a5, Col5a2, Ctsb, Ctsd, Dcn, Eln, Fbln5, Hspg2, Htra1, Itga8, Itga9, Itgb5, Lamb2, Lox, Loxl1, Ltbp1, Ltbp2, Ltbp3, Lum, Mfap4, Mfap5, Scube3, Sparc, Tgfb2]
R-MMU:1566948	Elastic fibre formation	REACTOME_Pathways_16.11.2021	4.11142e-15	1.63086e-13	9.86146e-24	6.57431e-23	[-1]	Group15	28.5714	12	[Eln, Fbln5, Itga8, Itgb5, Lox, Loxl1, Ltbp1, Ltbp2, Ltbp3, Mfap4, Mfap5, Tgfb2]
R-MMU:2129379	Molecules associated with elastic fibres	REACTOME_Pathways_16.11.2021	8.46924e-13	1.67973e-11	9.86146e-24	6.57431e-23	[-1]	Group15	28.5714	10	[Eln, Fbln5, Itga8, Itgb5, Ltbp1, Ltbp2, Ltbp3, Mfap4, Mfap5, Tgfb2]
GO:0070848	response to growth factor	GO_BiologicalProcess-EBI-UniProt-GOA-ACAP-ARAP_13.05.2021_00h00	9.34229e-13	1.58819e-11	9.86146e-24	6.57431e-23	[4]	Group15	4.35374	32	[Anxa3, App, Arpc2, Aspn, Bdnf, Clec3b, Col1a2, Dcn, Eef2, Ehd4, Gas6, Gstp1, Htra1, Itga8, Itgb5, Lgmn, Lox, Ltbp1, Ltbp3, Lum, Map1b, Meis2, Npnt, Nptn, Pdgfd, Postn, Ptp4a3, Rock1, Sost, Sparc, Tgfb2, Zeb2]
GO:0071559	response to transforming growth factor beta	GO_BiologicalProcess-EBI-UniProt-GOA-ACAP-ARAP_13.05.2021_00h00	2.52199e-08	1.87573e-07	9.86146e-24	6.57431e-23	[3, 5]	Group15	5.95238	15	[Aspn, Clec3b, Col1a2, Htra1, Itga8, Itgb5, Lox, Ltbp1, Ltbp3, Npnt, Pdgfd, Postn, Rock1, Tgfb2, Zeb2]
GO:0060840	artery development	GO_BiologicalProcess-EBI-UniProt-GOA-ACAP-ARAP_13.05.2021_00h00	0.000703755	0.000881546	9.86146e-24	6.57431e-23	[4, 6, 7, 8]	Group15	5.45455	6	[Apoe, Jag1, Lox, Loxl1, Ltbp1, Tgfb2]
GO:0007179	transforming growth factor beta receptor signaling pathway	GO_BiologicalProcess-EBI-UniProt-GOA-ACAP-ARAP_13.05.2021_00h00	2.16282e-06	6.95609e-06	9.86146e-24	6.57431e-23	[5, 6, 7, 8]	Group15	5.88235	11	[Aspn, Col1a2, Htra1, Itga8, Itgb5, Lox, Ltbp1, Ltbp3, Npnt, Tgfb2, Zeb2]
GO:0017015	regulation of transforming growth factor beta receptor signaling pathway	GO_BiologicalProcess-EBI-UniProt-GOA-ACAP-ARAP_13.05.2021_00h00	0.000167942	0.000277571	9.86146e-24	6.57431e-23	[5, 6, 7, 8, 9]	Group15	5.83333	7	[Aspn, Htra1, Itga8, Lox, Ltbp1, Npnt, Zeb2]
WP:6	Integrin-mediated Cell Adhesion	WikiPathways_13.05.2021	0.000424133	0.000608095	4.40244e-10	1.25784e-09	[-1]	Group16	6	6	[Actn1, Itga8, Itga9, Itgb5, Rock1, Vcl]
GO:0031589	cell-substrate adhesion	GO_BiologicalProcess-EBI-UniProt-GOA-ACAP-ARAP_13.05.2021_00h00	5.08002e-09	5.49566e-08	4.40244e-10	1.25784e-09	[3]	Group16	5.03979	19	[Actn1, Arpc2, Cdh13, Fbln1, Gas6, Hacd1, Itga8, Itgb5, Itgbl1, Jag1, Lamb2, Limch1, Npnt, Pcsk5, Postn, Ptprz1, Rock1, Sparcl1, Vcl]
GO:0007160	cell-matrix adhesion	GO_BiologicalProcess-EBI-UniProt-GOA-ACAP-ARAP_13.05.2021_00h00	2.07381e-06	6.85508e-06	4.40244e-10	1.25784e-09	[4]	Group16	5.33333	12	[Actn1, Cdh13, Itga8, Itgb5, Itgbl1, Jag1, Limch1, Npnt, Pcsk5, Postn, Rock1, Vcl]
GO:0010810	regulation of cell-substrate adhesion	GO_BiologicalProcess-EBI-UniProt-GOA-ACAP-ARAP_13.05.2021_00h00	4.63565e-07	1.90221e-06	4.40244e-10	1.25784e-09	[4, 5]	Group16	5.5794	13	[Arpc2, Cdh13, Fbln1, Hacd1, Jag1, Limch1, Npnt, Pcsk5, Postn, Ptprz1, Rock1, Sparcl1, Vcl]
GO:0014812	muscle cell migration	GO_BiologicalProcess-EBI-UniProt-GOA-ACAP-ARAP_13.05.2021_00h00	0.000167942	0.000277571	4.40244e-10	1.25784e-09	[4, 5]	Group16	5.83333	7	[Ace, Arpc2, Mif, Pcsk5, Pdgfd, Postn, Rock1]
GO:0010811	positive regulation of cell-substrate adhesion	GO_BiologicalProcess-EBI-UniProt-GOA-ACAP-ARAP_13.05.2021_00h00	7.72667e-05	0.000139314	4.40244e-10	1.25784e-09	[4, 5, 6]	Group16	5.59441	8	[Arpc2, Cdh13, Fbln1, Hacd1, Npnt, Pcsk5, Rock1, Sparcl1]
GO:0001952	regulation of cell-matrix adhesion	GO_BiologicalProcess-EBI-UniProt-GOA-ACAP-ARAP_13.05.2021_00h00	0.000238351	0.000363638	4.40244e-10	1.25784e-09	[5, 6]	Group16	5.51181	7	[Cdh13, Jag1, Limch1, Pcsk5, Postn, Rock1, Vcl]
GO:0045446	endothelial cell differentiation	GO_BiologicalProcess-EBI-UniProt-GOA-ACAP-ARAP_13.05.2021_00h00	0.0011571	0.00136332	4.40244e-10	1.25784e-09	[5, 6]	Group16	4.95868	6	[Btg1, Col15a1, Col18a1, Jag1, Rock1, Vcl]
KEGG:05414	Dilated cardiomyopathy	KEGG_23.10.2021	3.22345e-07	1.42071e-06	1.83033e-13	6.1011e-13	[-1]	Group17	9.57447	9	[Actb, Atp2a2, Itga8, Itga9, Itgb5, Pln, Sgcg, Tgfb2, Tnnt2]
R-MMU:397014	Muscle contraction	REACTOME_Pathways_16.11.2021	3.52571e-05	7.11118e-05	1.83033e-13	6.1011e-13	[-1]	Group17	5.42169	9	[Acta2, Asph, Atp2a2, Itgb5, Npr1, Pln, Tcap, Tnnt2, Vcl]
GO:0006936	muscle contraction	GO_BiologicalProcess-EBI-UniProt-GOA-ACAP-ARAP_13.05.2021_00h00	1.66888e-05	3.81916e-05	1.83033e-13	6.1011e-13	[4]	Group17	4.02477	13	[Acta2, Agrn, Atp2a2, Eef2, Grcc10, Myom1, Npnt, Pawr, Pln, Slmap, Tcap, Tmem38b, Tnnt2]
GO:0050905	neuromuscular process	GO_BiologicalProcess-EBI-UniProt-GOA-ACAP-ARAP_13.05.2021_00h00	2.60486e-05	5.43822e-05	1.83033e-13	6.1011e-13	[4]	Group17	5	10	[Aplp2, App, Atp2a2, Cfh, Eef2, Grcc10, Hexa, Hexb, Psap, Tcap]
GO:0070252	actin-mediated cell contraction	GO_BiologicalProcess-EBI-UniProt-GOA-ACAP-ARAP_13.05.2021_00h00	0.000522956	0.000699233	1.83033e-13	6.1011e-13	[4]	Group17	5.76923	6	[Acta2, Atp2a2, Limch1, Pln, Rock1, Tnnt2]
GO:0006941	striated muscle contraction	GO_BiologicalProcess-EBI-UniProt-GOA-ACAP-ARAP_13.05.2021_00h00	0.000433994	0.000614825	1.83033e-13	6.1011e-13	[5]	Group17	4.34783	8	[Agrn, Atp2a2, Eef2, Grcc10, Pln, Tcap, Tmem38b, Tnnt2]
GO:0006937	regulation of muscle contraction	GO_BiologicalProcess-EBI-UniProt-GOA-ACAP-ARAP_13.05.2021_00h00	0.000216982	0.000335336	1.83033e-13	6.1011e-13	[5, 6]	Group17	4.81928	8	[Agrn, Atp2a2, Grcc10, Npnt, Pawr, Pln, Tmem38b, Tnnt2]
GO:0060048	cardiac muscle contraction	GO_BiologicalProcess-EBI-UniProt-GOA-ACAP-ARAP_13.05.2021_00h00	0.00251757	0.00274853	1.83033e-13	6.1011e-13	[6]	Group17	4.25532	6	[Agrn, Atp2a2, Pln, Tcap, Tmem38b, Tnnt2]
GO:0006942	regulation of striated muscle contraction	GO_BiologicalProcess-EBI-UniProt-GOA-ACAP-ARAP_13.05.2021_00h00	0.00199756	0.00222159	1.83033e-13	6.1011e-13	[6, 7]	Group17	5.43478	5	[Agrn, Atp2a2, Grcc10, Pln, Tmem38b]
GO:0031099	regeneration	GO_BiologicalProcess-EBI-UniProt-GOA-ACAP-ARAP_13.05.2021_00h00	1.23733e-07	6.69283e-07	6.92566e-09	1.38513e-08	[3]	Group18	5.71429	14	[Ace, Anxa3, Apoe, Bdnf, Cpq, Fas, Gas6, Gstp1, Lamb2, Map1b, Mif, Pkm, Postn, Rtn4]
GO:0060560	developmental growth involved in morphogenesis	GO_BiologicalProcess-EBI-UniProt-GOA-ACAP-ARAP_13.05.2021_00h00	2.35646e-05	5.09852e-05	6.92566e-09	1.38513e-08	[3, 4]	Group18	4.1958	12	[Apoe, App, Bdnf, Esr1, Lamb2, Map1b, Postn, Rtn4, Sema3c, Sema3d, Vcl, Zeb2]
GO:0048588	developmental cell growth	GO_BiologicalProcess-EBI-UniProt-GOA-ACAP-ARAP_13.05.2021_00h00	1.71837e-05	3.85824e-05	6.92566e-09	1.38513e-08	[3, 4, 5]	Group18	4.33213	12	[Apoe, App, Bdnf, Lamb2, Map1b, Pdlim5, Postn, Rtn4, Sema3c, Sema3d, Vcl, Zeb2]
GO:0010721	negative regulation of cell development	GO_BiologicalProcess-EBI-UniProt-GOA-ACAP-ARAP_13.05.2021_00h00	0.000191395	0.00030368	6.92566e-09	1.38513e-08	[4, 5, 6]	Group18	4.34783	9	[B2m, Bdnf, Fas, Fbln1, Id4, Postn, Rtn4, Sema3c, Sema3d]
GO:0031100	animal organ regeneration	GO_BiologicalProcess-EBI-UniProt-GOA-ACAP-ARAP_13.05.2021_00h00	0.00263328	0.00284873	6.92566e-09	1.38513e-08	[4, 5, 6]	Group18	5.10204	5	[Ace, Anxa3, Gas6, Gstp1, Pkm]
GO:0045664	regulation of neuron differentiation	GO_BiologicalProcess-EBI-UniProt-GOA-ACAP-ARAP_13.05.2021_00h00	0.000108355	0.000186872	6.92566e-09	1.38513e-08	[4, 5, 7, 8, 9]	Group18	4.21941	10	[App, B2m, Bdnf, Bnip2, Id4, Jag1, Map1b, Rock1, Rtn4, Timp2]
GO:0050768	negative regulation of neurogenesis	GO_BiologicalProcess-EBI-UniProt-GOA-ACAP-ARAP_13.05.2021_00h00	0.00117989	0.00137653	6.92566e-09	1.38513e-08	[4, 5, 6, 7, 8, 9]	Group18	4.21687	7	[B2m, Bdnf, Fas, Id4, Rtn4, Sema3c, Sema3d]
GO:0045665	negative regulation of neuron differentiation	GO_BiologicalProcess-EBI-UniProt-GOA-ACAP-ARAP_13.05.2021_00h00	0.00209476	0.00230812	6.92566e-09	1.38513e-08	[4, 5, 6, 7, 8, 9, 10]	Group18	5.37634	5	[App, B2m, Id4, Jag1, Rtn4]
GO:0045666	positive regulation of neuron differentiation	GO_BiologicalProcess-EBI-UniProt-GOA-ACAP-ARAP_13.05.2021_00h00	0.00581362	0.00586289	6.92566e-09	1.38513e-08	[4, 5, 6, 7, 8, 9, 10]	Group18	4.23729	5	[App, Bdnf, Bnip2, Map1b, Timp2]
GO:0031102	neuron projection regeneration	GO_BiologicalProcess-EBI-UniProt-GOA-ACAP-ARAP_13.05.2021_00h00	0.000101358	0.000177376	6.92566e-09	1.38513e-08	[4, 6, 7, 9, 10, 11]	Group18	7.79221	6	[Apoe, Fas, Lamb2, Map1b, Mif, Rtn4]
GO:1990138	neuron projection extension	GO_BiologicalProcess-EBI-UniProt-GOA-ACAP-ARAP_13.05.2021_00h00	0.000177993	0.000290152	6.92566e-09	1.38513e-08	[4, 5, 6, 7, 8, 9, 10, 11, 12]	Group18	4.39024	9	[Apoe, Bdnf, Lamb2, Map1b, Postn, Rtn4, Sema3c, Sema3d, Vcl]
GO:0030516	regulation of axon extension	GO_BiologicalProcess-EBI-UniProt-GOA-ACAP-ARAP_13.05.2021_00h00	0.000929526	0.00110614	6.92566e-09	1.38513e-08	[4, 5, 6, 7, 8, 9, 10, 11, 12, 13, 14]	Group18	5.17241	6	[Apoe, Bdnf, Map1b, Rtn4, Sema3c, Sema3d]
KEGG:04510	Focal adhesion	KEGG_23.10.2021	8.41793e-08	5.00867e-07	1.33778e-32	2.67556e-31	[-1]	Group19	6.46766	13	[Actb, Actn1, Col1a2, Col4a5, Flnc, Itga8, Itga9, Itgb5, Lamb2, Mylk4, Pdgfd, Rock1, Vcl]
KEGG:04512	ECM-receptor interaction	KEGG_23.10.2021	1.82011e-07	9.02472e-07	1.33778e-32	2.67556e-31	[-1]	Group19	10.2273	9	[Agrn, Col1a2, Col4a5, Hspg2, Itga8, Itga9, Itgb5, Lamb2, Npnt]
KEGG:04810	Regulation of actin cytoskeleton	KEGG_23.10.2021	1.02588e-05	2.39372e-05	1.33778e-32	2.67556e-31	[-1]	Group19	5	11	[Actb, Actn1, Arpc2, Enah, Itga8, Itga9, Itgb5, Mylk4, Pdgfd, Rock1, Vcl]
KEGG:04919	Thyroid hormone signaling pathway	KEGG_23.10.2021	0.00623568	0.00623568	1.33778e-32	2.67556e-31	[-1]	Group19	4.16667	5	[Actb, Atp2a2, Esr1, Pln, Rcan2]
KEGG:04974	Protein digestion and absorption	KEGG_23.10.2021	0.000638827	0.000826309	1.33778e-32	2.67556e-31	[-1]	Group19	5.55556	6	[Col15a1, Col18a1, Col1a2, Col4a5, Col5a2, Eln]
KEGG:05146	Amoebiasis	KEGG_23.10.2021	0.000608157	0.000795283	1.33778e-32	2.67556e-31	[-1]	Group19	5.60748	6	[Actn1, Col1a2, Col4a5, Lamb2, Tgfb2, Vcl]
KEGG:05410	Hypertrophic cardiomyopathy	KEGG_23.10.2021	2.43523e-07	1.11459e-06	1.33778e-32	2.67556e-31	[-1]	Group19	9.89011	9	[Ace, Actb, Atp2a2, Itga8, Itga9, Itgb5, Sgcg, Tgfb2, Tnnt2]
KEGG:05412	Arrhythmogenic right ventricular cardiomyopathy	KEGG_23.10.2021	0.000101358	0.000177376	1.33778e-32	2.67556e-31	[-1]	Group19	7.79221	6	[Actb, Atp2a2, Itga8, Itga9, Itgb5, Sgcg]
KEGG:05414	Dilated cardiomyopathy	KEGG_23.10.2021	3.22345e-07	1.42071e-06	1.33778e-32	2.67556e-31	[-1]	Group19	9.57447	9	[Actb, Atp2a2, Itga8, Itga9, Itgb5, Pln, Sgcg, Tgfb2, Tnnt2]
R-MMU:114608	Platelet degranulation	REACTOME_Pathways_16.11.2021	1.7896e-06	6.45341e-06	1.33778e-32	2.67556e-31	[-1]	Group19	7.82609	9	[Actn1, Aplp2, App, Ecm1, Gas6, Psap, Sparc, Tgfb2, Vcl]
R-MMU:1442490	Collagen degradation	REACTOME_Pathways_16.11.2021	2.35947e-07	1.12311e-06	1.33778e-32	2.67556e-31	[-1]	Group19	15.5556	7	[Col15a1, Col18a1, Col1a2, Col4a5, Col5a2, Ctsb, Ctsd]
R-MMU:1474228	Degradation of the extracellular matrix	REACTOME_Pathways_16.11.2021	1.84278e-09	2.19291e-08	1.33778e-32	2.67556e-31	[-1]	Group19	10.084	12	[Col15a1, Col18a1, Col1a2, Col4a5, Col5a2, Ctsb, Ctsd, Dcn, Eln, Hspg2, Htra1, Scube3]
R-MMU:1474244	Extracellular matrix organization	REACTOME_Pathways_16.11.2021	7.24804e-24	8.62517e-22	1.33778e-32	2.67556e-31	[-1]	Group19	11.7188	30	[Adamts2, App, Bgn, Col15a1, Col18a1, Col1a2, Col4a5, Col5a2, Ctsb, Ctsd, Dcn, Eln, Fbln5, Hspg2, Htra1, Itga8, Itga9, Itgb5, Lamb2, Lox, Loxl1, Ltbp1, Ltbp2, Ltbp3, Lum, Mfap4, Mfap5, Scube3, Sparc, Tgfb2]
R-MMU:1474290	Collagen formation	REACTOME_Pathways_16.11.2021	8.80961e-08	4.99211e-07	1.33778e-32	2.67556e-31	[-1]	Group19	11.1111	9	[Adamts2, Col15a1, Col18a1, Col1a2, Col4a5, Col5a2, Ctsb, Lox, Loxl1]
R-MMU:1650814	Collagen biosynthesis and modifying enzymes	REACTOME_Pathways_16.11.2021	2.45229e-05	5.21112e-05	1.33778e-32	2.67556e-31	[-1]	Group19	10	6	[Adamts2, Col15a1, Col18a1, Col1a2, Col4a5, Col5a2]
R-MMU:2022090	Assembly of collagen fibrils and other multimeric structures	REACTOME_Pathways_16.11.2021	6.32602e-08	4.42821e-07	1.33778e-32	2.67556e-31	[-1]	Group19	14.2857	8	[Col15a1, Col18a1, Col1a2, Col4a5, Col5a2, Ctsb, Lox, Loxl1]
R-MMU:216083	Integrin cell surface interactions	REACTOME_Pathways_16.11.2021	2.40673e-08	2.04572e-07	1.33778e-32	2.67556e-31	[-1]	Group19	12.8571	9	[Col18a1, Col1a2, Col4a5, Col5a2, Hspg2, Itga8, Itga9, Itgb5, Lum]
R-MMU:3000171	Non-integrin membrane-ECM interactions	REACTOME_Pathways_16.11.2021	3.106e-05	6.37265e-05	1.33778e-32	2.67556e-31	[-1]	Group19	13.1579	5	[Col1a2, Col4a5, Col5a2, Hspg2, Itgb5]
R-MMU:3000178	ECM proteoglycans	REACTOME_Pathways_16.11.2021	1.06146e-11	1.57892e-10	1.33778e-32	2.67556e-31	[-1]	Group19	22.7273	10	[App, Bgn, Col1a2, Col5a2, Dcn, Hspg2, Itga8, Itga9, Itgb5, Sparc]
R-MMU:397014	Muscle contraction	REACTOME_Pathways_16.11.2021	3.52571e-05	7.11118e-05	1.33778e-32	2.67556e-31	[-1]	Group19	5.42169	9	[Acta2, Asph, Atp2a2, Itgb5, Npr1, Pln, Tcap, Tnnt2, Vcl]
R-MMU:76002	Platelet activation, signaling and aggregation	REACTOME_Pathways_16.11.2021	4.21768e-06	1.19501e-05	1.33778e-32	2.67556e-31	[-1]	Group19	4.97925	12	[Actn1, Aplp2, App, Col1a2, Ecm1, Gas6, Gnb1, Gng11, Psap, Sparc, Tgfb2, Vcl]
R-MMU:76005	Response to elevated platelet cytosolic Ca2+	REACTOME_Pathways_16.11.2021	2.5528e-06	7.78931e-06	1.33778e-32	2.67556e-31	[-1]	Group19	7.5	9	[Actn1, Aplp2, App, Ecm1, Gas6, Psap, Sparc, Tgfb2, Vcl]
R-MMU:8948216	Collagen chain trimerization	REACTOME_Pathways_16.11.2021	4.0084e-05	7.94999e-05	1.33778e-32	2.67556e-31	[-1]	Group19	12.5	5	[Col15a1, Col18a1, Col1a2, Col4a5, Col5a2]
WP:2573	Primary Focal Segmental Glomerulosclerosis FSGS	WikiPathways_13.05.2021	0.000663838	0.000849427	1.33778e-32	2.67556e-31	[-1]	Group19	6.94444	5	[Agrn, Col4a5, Jag1, Lamb2, Vcl]
WP:6	Integrin-mediated Cell Adhesion	WikiPathways_13.05.2021	0.000424133	0.000608095	1.33778e-32	2.67556e-31	[-1]	Group19	6	6	[Actn1, Itga8, Itga9, Itgb5, Rock1, Vcl]
WP:85	Focal Adhesion	WikiPathways_13.05.2021	1.94762e-06	6.62189e-06	1.33778e-32	2.67556e-31	[-1]	Group19	5.94595	11	[Actb, Actn1, Col1a2, Col5a2, Itga8, Itga9, Itgb5, Lamb2, Pdgfd, Rock1, Vcl]
GO:0051098	regulation of binding	GO_BiologicalProcess-EBI-UniProt-GOA-ACAP-ARAP_13.05.2021_00h00	7.35376e-08	4.86165e-07	1.33778e-32	2.67556e-31	[3]	Group19	4.5	18	[Ace, Actb, Agrn, Aplp2, Apoe, App, Atp2a2, B2m, Bdnf, Eno1, Hmgb1, Lox, Pbxip1, Pkd1, Pln, Ramp1, Rock1, Tgfb2]
GO:0007160	cell-matrix adhesion	GO_BiologicalProcess-EBI-UniProt-GOA-ACAP-ARAP_13.05.2021_00h00	2.07381e-06	6.85508e-06	1.33778e-32	2.67556e-31	[4]	Group19	5.33333	12	[Actn1, Cdh13, Itga8, Itgb5, Itgbl1, Jag1, Limch1, Npnt, Pcsk5, Postn, Rock1, Vcl]
GO:0043393	regulation of protein binding	GO_BiologicalProcess-EBI-UniProt-GOA-ACAP-ARAP_13.05.2021_00h00	3.27239e-07	1.39077e-06	1.33778e-32	2.67556e-31	[4]	Group19	5.75221	13	[Ace, Actb, Agrn, Aplp2, Apoe, App, Atp2a2, B2m, Bdnf, Lox, Pkd1, Ramp1, Rock1]
GO:0050905	neuromuscular process	GO_BiologicalProcess-EBI-UniProt-GOA-ACAP-ARAP_13.05.2021_00h00	2.60486e-05	5.43822e-05	1.33778e-32	2.67556e-31	[4]	Group19	5	10	[Aplp2, App, Atp2a2, Cfh, Eef2, Grcc10, Hexa, Hexb, Psap, Tcap]
GO:0051099	positive regulation of binding	GO_BiologicalProcess-EBI-UniProt-GOA-ACAP-ARAP_13.05.2021_00h00	4.5586e-06	1.26157e-05	1.33778e-32	2.67556e-31	[4]	Group19	5.44554	11	[Ace, Agrn, Apoe, App, B2m, Bdnf, Eno1, Hmgb1, Pkd1, Ramp1, Tgfb2]
GO:0006941	striated muscle contraction	GO_BiologicalProcess-EBI-UniProt-GOA-ACAP-ARAP_13.05.2021_00h00	0.000433994	0.000614825	1.33778e-32	2.67556e-31	[5]	Group19	4.34783	8	[Agrn, Atp2a2, Eef2, Grcc10, Pln, Tcap, Tmem38b, Tnnt2]
GO:0032091	negative regulation of protein binding	GO_BiologicalProcess-EBI-UniProt-GOA-ACAP-ARAP_13.05.2021_00h00	0.00313129	0.00332699	1.33778e-32	2.67556e-31	[5]	Group19	4.90196	5	[Ace, Actb, Atp2a2, B2m, Rock1]
GO:0032092	positive regulation of protein binding	GO_BiologicalProcess-EBI-UniProt-GOA-ACAP-ARAP_13.05.2021_00h00	6.68126e-06	1.69164e-05	1.33778e-32	2.67556e-31	[5]	Group19	7.84314	8	[Ace, Agrn, Apoe, App, B2m, Bdnf, Pkd1, Ramp1]
GO:0050885	neuromuscular process controlling balance	GO_BiologicalProcess-EBI-UniProt-GOA-ACAP-ARAP_13.05.2021_00h00	0.000510228	0.000689967	1.33778e-32	2.67556e-31	[5]	Group19	7.35294	5	[Aplp2, App, Hexa, Hexb, Psap]
GO:1900120	regulation of receptor binding	GO_BiologicalProcess-EBI-UniProt-GOA-ACAP-ARAP_13.05.2021_00h00	2.34242e-06	7.33548e-06	1.33778e-32	2.67556e-31	[5]	Group19	21.7391	5	[App, Atp2a2, B2m, Bdnf, Lox]
GO:1901888	regulation of cell junction assembly	GO_BiologicalProcess-EBI-UniProt-GOA-ACAP-ARAP_13.05.2021_00h00	7.04766e-05	0.000129026	1.33778e-32	2.67556e-31	[4, 5, 6]	Group19	4.44444	10	[Ace, Agrn, App, Bdnf, Clstn1, Gpc4, Limch1, Pdlim5, Rock1, Vcl]
GO:0030199	collagen fibril organization	GO_BiologicalProcess-EBI-UniProt-GOA-ACAP-ARAP_13.05.2021_00h00	8.39629e-08	5.25873e-07	1.33778e-32	2.67556e-31	[5, 6]	Group19	13.7931	8	[Adamts2, Aebp1, Col1a2, Col5a2, Lox, Loxl1, Lum, Tgfb2]
GO:0051963	regulation of synapse assembly	GO_BiologicalProcess-EBI-UniProt-GOA-ACAP-ARAP_13.05.2021_00h00	0.00136806	0.00155047	1.33778e-32	2.67556e-31	[5, 6, 7]	Group19	4.8	6	[Agrn, App, Bdnf, Clstn1, Gpc4, Pdlim5]
GO:0003300	cardiac muscle hypertrophy	GO_BiologicalProcess-EBI-UniProt-GOA-ACAP-ARAP_13.05.2021_00h00	0.00384513	0.00394457	N/A	N/A	[6]	None	4.6729	5	[Atp2a2, Lmcd1, Pdlim5, Rock1, Tcap]
GO:0004180	carboxypeptidase activity	GO_BiologicalProcess-EBI-UniProt-GOA-ACAP-ARAP_13.05.2021_00h00	4.52949e-05	8.5557e-05	N/A	N/A	[7, 8]	None	12.1951	5	[Ace, Aebp1, Cpe, Cpq, Ctsa]
GO:0007584	response to nutrient	GO_BiologicalProcess-EBI-UniProt-GOA-ACAP-ARAP_13.05.2021_00h00	0.00072717	0.000901388	N/A	N/A	[3, 5]	None	4.0201	8	[Eef2, Gas6, Gstp1, Map1b, Oxct1, Postn, Rbp1, Sparc]
GO:0030032	lamellipodium assembly	GO_BiologicalProcess-EBI-UniProt-GOA-ACAP-ARAP_13.05.2021_00h00	0.000901659	0.00108381	N/A	N/A	[7]	None	6.49351	5	[Aqp1, Arpc2, Capzb, Cdh13, Vcl]
GO:0034446	substrate adhesion-dependent cell spreading	GO_BiologicalProcess-EBI-UniProt-GOA-ACAP-ARAP_13.05.2021_00h00	0.0046686	0.0047484	N/A	N/A	[4, 5, 6]	None	4.46429	5	[Arpc2, Fbln1, Itga8, Lamb2, Postn]
GO:0097435	supramolecular fiber organization	GO_BiologicalProcess-EBI-UniProt-GOA-ACAP-ARAP_13.05.2021_00h00	8.35605e-13	1.98874e-11	N/A	N/A	[4]	None	4.2362	33	[Actn1, Adamts2, Aebp1, Apoe, App, Arpc2, B2m, Capzb, Cdc42ep3, Col1a2, Col5a2, Csrp2, Eln, Enah, Fbln5, Hspa8, Hspg2, Itgb5, Limch1, Lox, Loxl1, Ltbp2, Ltbp3, Lum, Map1b, Mfap4, Mfap5, Pawr, Pdlim1, Tcap, Tgfb2, Tmsb10, Tnnt2]
KEGG:04612	Antigen processing and presentation	KEGG_23.10.2021	0.000239915	0.00036139	N/A	N/A	[-1]	None	6.66667	6	[B2m, Ctsb, H2-D1, Hspa2, Hspa8, Lgmn]
KEGG:05205	Proteoglycans in cancer	KEGG_23.10.2021	5.24961e-06	1.38823e-05	N/A	N/A	[-1]	None	5.36585	11	[Actb, Col1a2, Dcn, Esr1, Fas, Flnc, Hspg2, Itgb5, Lum, Rock1, Tgfb2]
R-MMU:2187338	Visual phototransduction	REACTOME_Pathways_16.11.2021	0.000199302	0.000312066	N/A	N/A	[-1]	None	6.89655	6	[Apoe, Dhrs3, Gnb1, Gpc4, Hspg2, Rbp1]
WP:385	Myometrial Relaxation and Contraction Pathways	WikiPathways_13.05.2021	0.000760994	0.000933591	N/A	N/A	[-1]	None	4.54545	7	[Actb, Atp2a2, Gnb1, Gng11, Igfbp4, Ramp1, Rgs5]

## Sheet: ClueGOLog
Selection Citeria:
Statistical Test Used = Enrichment/Depletion (Two-sided hypergeometric test)
Correction Method Used = Benjamini-Hochberg
Min GO Level = 3
Max GO Level = 8
Cluster #1
Sample File Name = File selection:
Number of Genes = 5
Min Percentage = 4.0
GO Fusion = true
GO Group = true
Kappa Score Threshold = 0.4
Over View Term = GenePercentGOTerm
Group By Kappa Statistics = true
Initial Group Size = 2
Sharing Group Percentage = 40.0
ClueGO Log:
### All results were created with ClueGO v2.5.8 ###
Organism analyzed: Mus Musculus [10090]
Identifier types used: [EnsProtID, EnsemblProteinID, SymbolID]
Evidence codes used: [All]
#Genes in WikiPathways_13.05.2021 : 4611
#Genes in KEGG_23.10.2021 : 8919
#Genes in REACTOME_Pathways_16.11.2021 : 8532
#Genes in GO_BiologicalProcess-EBI-UniProt-GOA-ACAP-ARAP_13.05.2021_00h00 : 20746
#All unique genes in selected ontologies: 21321 (reference set for hypergeometric test)
#Genes from Cluster#1: unique uploaded ids 211 -> corresponding genes 210, with 1 (0.47%) missing -> 210 recognized by ClueGO.
-> To improve the % of found genes, verify gene identifiers, download new available ClueGO conversion files or add/request additional files.
#Genes with functional annotations in all selected Ontologies from Cluster#1: 206 (98.1%) -> 4 (1.9%) are not functionally annotated in any selected Ontology!
-> To improve the % of annotated genes, chose additional ontologies.
#Genes from all Clusters associated to 203 representative Terms and Pathways (after applying general selection criteria): 161 (76.67%)
#Genes from all Clusters associated to 125 representative Terms and Pathways (after fusion selection criteria): 151 (71.9%)
KappaScore Grouping:
Iteration: 0 with 46 groups
Iteration: 1 with 39 groups
Iteration: 2 with 34 groups
Iteration: 3 with 35 groups
Iteration: 4 with 29 groups
Iteration: 5 with 22 groups
Iteration: 6 with 20 groups
Final KappaScore groups = 20
# Terms not grouped = 10
# Merge redundant groups with >50.0% overlap
Final group size after merging: 20
#GO All Terms Specific for Cluster #1: 125
#GO Terms: 125
#GO Term Connections: 145
List of missing Genes -> make sure the ids exists or are written propperly -> if yes make sure you have their annotation in ClueGO!
Cluster #1
Gene IDs not found (no annotation or wrong ids) in Cluster#1:
mCG_22941
