# Supplementary material for: Postnatal Smad3 Inactivation in Murine Smooth Muscle Cells Elicits a Temporally and Regionally Distinct Transcriptional Response
Source: Front Cardiovasc Med. 2022 Apr 8;9:826495. doi: 10.3389/fcvm.2022.826495 (PMC9033237; doi:10.3389/fcvm.2022.826495)
Supplement: Supplementary file 7 [file Table_7.xls]

## Sheet: ClueGO Results
Supplemental Table 7. ClueGO Analysis of differentially expressed transcripts in the four VSMC subsets upon Smad3 deletion.
The top 200 dysregulated transcripts for each subset, as defined by absolute Log2FC P-value, were analyzed using the multiple-clusters option in ClueGO, which allows for the simultaneous analysis and visualization of both cluster-specific and non-cluster specific pathways (and/or biological terms) in a functional network. ClueGO was used to perform a gene enrichment analysis across multiple datab…
ID	Term	Ontology Source	Term PValue	Term PValue Corrected with Benjamini-Hochberg	Group PValue	Group PValue Corrected with Benjamini-Hochberg	GOLevels	GOGroups	% Associated Genes	Nr. Genes	Cluster	Genes Cluster #1	Genes Cluster #2	Genes Cluster #3	Genes Cluster #4	%Genes Cluster #1	%Genes Cluster #2	%Genes Cluster #3	%Genes Cluster #4	%Genes Cluster #1.adjusted.to.input.list.size	%Genes Cluster #2.adjusted.to.input.list.size	%Genes Cluster #3.adjusted.to.input.list.size	%Genes Cluster #4.adjusted.to.input.list.size	Associated Genes Found
WP:509	Nuclear Receptors	WikiPathways_13.05.2021	0.0420175	0.0443198	N/A	N/A	[-1]	None	7.89474	3	None Specific Cluster	[Esr1, Nr4a1]	[Esr1, Nr2f6, Nr4a1]	[Esr1]	[]	33.3333	50	16.6667	0	32.9674	49.3643	17.6683	0	[Esr1, Nr2f6, Nr4a1]
WP:3675	Factors and pathways affecting insulin-like growth factor (IGF1)-Akt signaling	WikiPathways_13.05.2021	0.000378595	0.000705285	N/A	N/A	[-1]	None	16.129	5	None Specific Cluster	[Igfbp7]	[Igfbp2, Igfbp7]	[Igfbp2, Igfbp3, Tnfsf9]	[Igfbp2, Igfbp7, Itgb1]	11.1111	22.2222	33.3333	33.3333	10.757	21.4764	34.5904	33.1762	[Igfbp2, Igfbp3, Igfbp7, Itgb1, Tnfsf9]
WP:3632	Lung fibrosis	WikiPathways_13.05.2021	3.21259e-05	8.62916e-05	N/A	N/A	[-1]	None	13.1148	8	None Specific Cluster	[Cxcl2, Dsp]	[Ccn2, Cxcl2, Dsp, Spp1, Timp1]	[Cebpb, Cxcl2, Eln, Mt2, Timp1]	[Ccn2, Cxcl2, Eln, Mt2]	12.5	31.25	31.25	25	12.1486	30.3184	32.5543	24.9787	[Ccn2, Cebpb, Cxcl2, Dsp, Eln, Mt2, Spp1, Timp1]
WP:2432	Spinal Cord Injury	WikiPathways_13.05.2021	1.37374e-08	9.91667e-08	N/A	N/A	[-1]	None	14.1414	14	None Specific Cluster	[Anxa1, Cxcl2, Egr1, Fkbp1a, Nr4a1, Rtn4, Vim]	[Anxa1, Cd47, Cxcl2, Egr1, Fkbp1a, Gja1, Nr4a1, Rhoa, Rtn4, Vim]	[Anxa1, Cxcl2, Vim]	[Bdnf, Cxcl2, Fos, Sox9, Vcan]	28	40	12	20	27.6262	39.3968	12.6907	20.2864	[Anxa1, Bdnf, Cd47, Cxcl2, Egr1, Fkbp1a, Fos, Gja1, Nr4a1, Rhoa, Rtn4, Sox9, Vcan, Vim]
R-MMU:6798695	Neutrophil degranulation	REACTOME_Pathways_16.11.2021	3.85269e-12	8.89971e-11	N/A	N/A	[-1]	None	7.58483	38	None Specific Cluster	[Anxa2, Cap1, Cd63, Crispld2, Ctsb, Ctsd, Ctsh, Cxcl2, Cyb5r3, Ddost, Degs1, Dsp, Eef1a1, Eef2, Gpi1, Gstp1, Gyg, Hmgb1, Hspa8, Lamp1, Mif, Nme2, Pdap1, Pkm, Psap, Rap1b, Rock1]	[B2m, Cd47, Crispld2, Ctsb, Ctsd, Cxcl2, Cyb5r3, Dsp, Dynll1, Fgl2, Gstp1, Hspa8, Lamp1, Nme2, Psap, Rhoa, Rock1, Vcl]	[Anxa2, B2m, Ctsb, Ctsd, Cxcl2, Cyb5r3, Gstp1, Nme2, Psap]	[Cnn2, Crispld2, Ctsd, Cxcl2, Dnajc3, Gsn, Gstp1, Hsp90ab1, Hspa1b, Nme2, Psap]	41.5385	27.6923	13.8462	16.9231	40.9564	27.2564	14.6333	17.1539	[Anxa2, B2m, Cap1, Cd47, Cd63, Cnn2, Crispld2, Ctsb, Ctsd, Ctsh, Cxcl2, Cyb5r3, Ddost, Degs1, Dnajc3, Dsp, Dynll1, Eef1a1, Eef2, Fgl2, Gpi1, Gsn, Gstp1, Gyg, Hmgb1, Hsp90ab1, Hspa1b, Hspa8, Lamp1, Mif, Nme2, Pdap1, Pkm, Psap, Rap1b, Rhoa, Rock1, Vcl]
GO:0098781	ncRNA transcription	GO_BiologicalProcess-EBI-UniProt-GOA-ACAP-ARAP_13.05.2021_00h00	0.0228036	0.0254475	N/A	N/A	[6, 7, 8, 9, 10]	None	7.54717	4	None Specific Cluster	[Polr2l]	[Cavin1, Gja1, Ncl, Polr2l]	[Ncl]	[Ncl]	14.2857	57.1429	14.2857	14.2857	14.0986	56.2956	15.1118	14.494	[Cavin1, Gja1, Ncl, Polr2l]
GO:0098751	bone cell development	GO_BiologicalProcess-EBI-UniProt-GOA-ACAP-ARAP_13.05.2021_00h00	0.0103719	0.0124787	N/A	N/A	[4, 5, 6, 7]	None	9.52381	4	None Specific Cluster	[Anxa2, Atp6ap1, Pafah1b1]	[]	[Anxa2]	[Tesc]	60	0	20	20	58.8245	0	21.0174	20.1581	[Anxa2, Atp6ap1, Pafah1b1, Tesc]
GO:0021587	cerebellum morphogenesis	GO_BiologicalProcess-EBI-UniProt-GOA-ACAP-ARAP_13.05.2021_00h00	0.0288872	0.0313283	N/A	N/A	[3, 4, 5, 6, 7, 8, 9, 10, 11]	None	7.01754	4	None Specific Cluster	[Nfix, Psap, Serpine2]	[Psap, Serpine2]	[Hspa5, Psap, Serpine2]	[Hspa5, Psap]	30	20	30	20	29.2165	19.4435	31.3161	20.0239	[Hspa5, Nfix, Psap, Serpine2]
GO:0010712	regulation of collagen metabolic process	GO_BiologicalProcess-EBI-UniProt-GOA-ACAP-ARAP_13.05.2021_00h00	0.000153594	0.000319642	N/A	N/A	[3, 4]	None	12.2807	7	None Specific Cluster	[Vim]	[Ccn2, Fn1, Vim]	[Fn1, Tgfb3, Vim]	[Ccn2, Cygb, Itgb1, Ltbp1]	9.09091	27.2727	27.2727	36.3636	8.83195	26.4494	28.4	36.3186	[Ccn2, Cygb, Fn1, Itgb1, Ltbp1, Tgfb3, Vim]
GO:0006942	regulation of striated muscle contraction	GO_BiologicalProcess-EBI-UniProt-GOA-ACAP-ARAP_13.05.2021_00h00	0.0113847	0.0136263	N/A	N/A	[6, 7]	None	6.52174	6	None Specific Cluster	[Dsp, Grcc10, Tmem38b]	[Ccn2, Dmd, Dsp, Grcc10, Smtn, Tmem38b]	[Grcc10]	[Ccn2]	27.2727	54.5455	9.09091	9.09091	27.0529	54.0109	9.66569	9.27053	[Ccn2, Dmd, Dsp, Grcc10, Smtn, Tmem38b]
GO:0003334	keratinocyte development	GO_BiologicalProcess-EBI-UniProt-GOA-ACAP-ARAP_13.05.2021_00h00	0.00463395	0.00601372	N/A	N/A	[5, 6, 7, 8]	None	17.6471	3	None Specific Cluster	[Psap]	[Palld, Psap, Rexo2]	[Psap]	[Psap]	16.6667	50	16.6667	16.6667	16.4078	49.1372	17.587	16.868	[Palld, Psap, Rexo2]
GO:0003300	cardiac muscle hypertrophy	GO_BiologicalProcess-EBI-UniProt-GOA-ACAP-ARAP_13.05.2021_00h00	0.000345964	0.000660478	N/A	N/A	[6]	None	8.41121	9	None Specific Cluster	[Lmcd1, Rock1]	[Col14a1, Gja1, Lmcd1, Pdlim5, Rock1, Tcap]	[Fdps]	[Fdps, Lmna, Mef2c]	16.6667	50	8.33333	25	16.467	49.3145	8.82523	25.3933	[Col14a1, Fdps, Gja1, Lmcd1, Lmna, Mef2c, Pdlim5, Rock1, Tcap]
GO:0051496	positive regulation of stress fiber assembly	GO_BiologicalProcess-EBI-UniProt-GOA-ACAP-ARAP_13.05.2021_00h00	2.84131e-05	7.72168e-05	7.60905e-43	2.58666e-41	[5, 6, 7, 8, 9, 10, 11, 12, 13]	Group34	13.3333	8	None Specific Cluster	[Pfn1]	[Ccn2, Cd47, Rhoa]	[Tgfb3]	[Ccn2, S100a10, Sdc4, Tpm1]	11.1111	33.3333	11.1111	44.4444	10.8947	32.6268	11.6776	44.8009	[Ccn2, Cd47, Pfn1, Rhoa, S100a10, Sdc4, Tgfb3, Tpm1]
GO:0043618	regulation of transcription from RNA polymerase II promoter in response to stress	GO_BiologicalProcess-EBI-UniProt-GOA-ACAP-ARAP_13.05.2021_00h00	0.000463407	0.000836304	7.60905e-43	2.58666e-41	[5, 7, 8, 9, 10, 11, 12]	Group34	12.2449	6	None Specific Cluster	[Egr1]	[Egr1]	[Cebpb, Dnajb1]	[Jun, Klf2, Tmbim6]	14.2857	14.2857	28.5714	42.8571	13.8387	13.8144	29.6665	42.6804	[Cebpb, Dnajb1, Egr1, Jun, Klf2, Tmbim6]
GO:0043149	stress fiber assembly	GO_BiologicalProcess-EBI-UniProt-GOA-ACAP-ARAP_13.05.2021_00h00	1.82103e-07	8.95017e-07	7.60905e-43	2.58666e-41	[5, 7, 8, 9, 11]	Group34	11.5702	14	None Specific Cluster	[Actg1, Pdlim1, Pfn1]	[Actg1, Ccn2, Cd47, Pdlim1, Pik3r1, Rhoa]	[Actg1, Eln, Tgfb3]	[Ccn2, Eln, Itgb1, Pdlim1, S100a10, Sdc4, Tpm1, Zyx]	15	30	15	40	14.6847	29.3179	15.74	40.2574	[Actg1, Ccn2, Cd47, Eln, Itgb1, Pdlim1, Pfn1, Pik3r1, Rhoa, S100a10, Sdc4, Tgfb3, Tpm1, Zyx]
GO:0043537	negative regulation of blood vessel endothelial cell migration	GO_BiologicalProcess-EBI-UniProt-GOA-ACAP-ARAP_13.05.2021_00h00	9.46718e-05	0.000202492	7.60905e-43	2.58666e-41	[5, 6, 7, 8, 9, 10]	Group34	16.2162	6	None Specific Cluster	[Hmgb1]	[Rhoa]	[Thbs1]	[Apoe, Klf4, Mef2c, Thbs1]	14.2857	14.2857	14.2857	57.1429	13.9231	13.8987	14.9237	57.2544	[Apoe, Hmgb1, Klf4, Mef2c, Rhoa, Thbs1]
GO:0032233	positive regulation of actin filament bundle assembly	GO_BiologicalProcess-EBI-UniProt-GOA-ACAP-ARAP_13.05.2021_00h00	1.64432e-07	8.44086e-07	7.60905e-43	2.58666e-41	[4, 5, 6, 7, 8, 9, 10, 11]	Group34	15.7143	11	None Specific Cluster	[Flna, Pfn1, Synpo, Synpo2]	[Ccn2, Cd47, Rhoa]	[Synpo2, Tgfb3]	[Ccn2, S100a10, Sdc4, Tpm1]	30.7692	23.0769	15.3846	30.7692	30.1872	22.6007	16.1783	31.0338	[Ccn2, Cd47, Flna, Pfn1, Rhoa, S100a10, Sdc4, Synpo, Synpo2, Tgfb3, Tpm1]
GO:0016525	negative regulation of angiogenesis	GO_BiologicalProcess-EBI-UniProt-GOA-ACAP-ARAP_13.05.2021_00h00	2.01582e-05	5.96992e-05	7.60905e-43	2.58666e-41	[4, 5, 6, 7, 8, 9, 10, 11]	Group34	9.73451	11	None Specific Cluster	[Col4a2, Optc, Rock1]	[Rock1, Sparc, Tcf7l2]	[Thbs1]	[Col4a2, Dcn, Fbln5, Klf2, Klf4, Serpinf1, Thbs1]	21.4286	21.4286	7.14286	50	21.0336	20.9967	7.51506	50.4547	[Col4a2, Dcn, Fbln5, Klf2, Klf4, Optc, Rock1, Serpinf1, Sparc, Tcf7l2, Thbs1]
GO:2001243	negative regulation of intrinsic apoptotic signaling pathway	GO_BiologicalProcess-EBI-UniProt-GOA-ACAP-ARAP_13.05.2021_00h00	4.13264e-05	0.00010265	7.60905e-43	2.58666e-41	[5, 6, 7, 8, 9]	Group34	9.90099	10	None Specific Cluster	[Mif, Tpt1]	[Mcl1, Xbp1]	[Cd74, Clu, Gpx1, Hspb1, Mcl1, Tpt1]	[Cxcl12, Tmbim6]	16.6667	16.6667	50	16.6667	16.0208	15.9927	51.5164	16.4701	[Cd74, Clu, Cxcl12, Gpx1, Hspb1, Mcl1, Mif, Tmbim6, Tpt1, Xbp1]
GO:0060350	endochondral bone morphogenesis	GO_BiologicalProcess-EBI-UniProt-GOA-ACAP-ARAP_13.05.2021_00h00	0.00282386	0.0039534	7.60905e-43	2.58666e-41	[5, 6, 7, 8, 9]	Group34	8.69565	6	None Specific Cluster	[Col1a1, Serpinh1]	[]	[Thbs1]	[Hspg2, Mef2c, Sox9, Thbs1]	28.5714	0	14.2857	57.1429	27.8395	0	14.9201	57.2405	[Col1a1, Hspg2, Mef2c, Serpinh1, Sox9, Thbs1]
GO:0045666	positive regulation of neuron differentiation	GO_BiologicalProcess-EBI-UniProt-GOA-ACAP-ARAP_13.05.2021_00h00	1.84085e-08	1.18122e-07	7.60905e-43	2.58666e-41	[4, 5, 6, 7, 8, 9, 10]	Group34	12.7119	15	None Specific Cluster	[Actr3, Bnip2, Fez1, Heyl, Timp2]	[Actr3, App, Cdon, Dmd, Fez1, Heyl, Rhoa, Tcf7l2]	[]	[Bdnf, Bmp2, Cxcl12, Itgb1, Mef2c]	27.7778	44.4444	0	27.7778	27.5844	44.0576	0	28.358	[Actr3, App, Bdnf, Bmp2, Bnip2, Cdon, Cxcl12, Dmd, Fez1, Heyl, Itgb1, Mef2c, Rhoa, Tcf7l2, Timp2]
GO:0051017	actin filament bundle assembly	GO_BiologicalProcess-EBI-UniProt-GOA-ACAP-ARAP_13.05.2021_00h00	5.01544e-09	3.99506e-08	7.60905e-43	2.58666e-41	[5, 6, 7, 9]	Group34	10.6145	19	None Specific Cluster	[Actg1, Cald1, Flna, Pdlim1, Pfn1, Pls3, Synpo, Synpo2]	[Actg1, Ccn2, Cd47, Pdlim1, Pik3r1, Pls3, Rhoa]	[Actg1, Cald1, Eln, Synpo2, Tgfb3]	[Ccn2, Eln, Itgb1, Pdlim1, Pls3, S100a10, Sdc4, Tpm1, Zyx]	27.5862	24.1379	17.2414	31.0345	27.0275	23.6076	18.1062	31.2587	[Actg1, Cald1, Ccn2, Cd47, Eln, Flna, Itgb1, Pdlim1, Pfn1, Pik3r1, Pls3, Rhoa, S100a10, Sdc4, Synpo, Synpo2, Tgfb3, Tpm1, Zyx]
GO:0032930	positive regulation of superoxide anion generation	GO_BiologicalProcess-EBI-UniProt-GOA-ACAP-ARAP_13.05.2021_00h00	0.0138973	0.0162958	7.60905e-43	2.58666e-41	[5, 6, 7, 8]	Group34	12	3	None Specific Cluster	[Gstp1]	[App, Crip2, Gstp1]	[Crip2, Gstp1]	[Gstp1]	14.2857	42.8571	28.5714	14.2857	13.9538	41.7879	29.9132	14.3451	[App, Crip2, Gstp1]
GO:1903202	negative regulation of oxidative stress-induced cell death	GO_BiologicalProcess-EBI-UniProt-GOA-ACAP-ARAP_13.05.2021_00h00	0.0272849	0.0297302	7.60905e-43	2.58666e-41	[4, 5, 6, 7, 8]	Group34	7.14286	4	None Specific Cluster	[Psap]	[Glrx, Psap]	[Gpx1, Hspb1, Psap]	[Psap]	14.2857	28.5714	42.8571	14.2857	13.8119	27.5754	44.4135	14.1992	[Glrx, Gpx1, Hspb1, Psap]
GO:0071675	regulation of mononuclear cell migration	GO_BiologicalProcess-EBI-UniProt-GOA-ACAP-ARAP_13.05.2021_00h00	3.27754e-05	8.60354e-05	7.60905e-43	2.58666e-41	[4, 5, 6, 7, 8]	Group34	9.2437	11	None Specific Cluster	[Ecm1, Gas6, Hmgb1, Msn]	[App, Cd200, Ecm1, Msn, Rhoa]	[Ecm1, Gas6, Thbs1]	[Ccn3, Cd200, Cxcl12, Ecm1, Lgmn, Thbs1]	22.2222	27.7778	16.6667	33.3333	21.7686	27.163	17.4998	33.5686	[App, Ccn3, Cd200, Cxcl12, Ecm1, Gas6, Hmgb1, Lgmn, Msn, Rhoa, Thbs1]
GO:0045429	positive regulation of nitric oxide biosynthetic process	GO_BiologicalProcess-EBI-UniProt-GOA-ACAP-ARAP_13.05.2021_00h00	7.47061e-05	0.000164353	7.60905e-43	2.58666e-41	[5, 6, 7]	Group34	13.7255	7	None Specific Cluster	[Esr1]	[App, Crip2, Esr1]	[Clu, Crip2, Esr1]	[Hsp90ab1, Klf2, Klf4]	10	30	30	30	9.71395	29.0908	31.2362	29.9591	[App, Clu, Crip2, Esr1, Hsp90ab1, Klf2, Klf4]
GO:0030500	regulation of bone mineralization	GO_BiologicalProcess-EBI-UniProt-GOA-ACAP-ARAP_13.05.2021_00h00	1.22825e-05	3.88665e-05	7.60905e-43	2.58666e-41	[4, 5, 6, 7, 8]	Group34	11.3636	10	None Specific Cluster	[Ecm1]	[Ecm1, Gja1, Ltbp3]	[Atraid, Ecm1, Mgp, Tgfb3]	[Bmp2, Ecm1, Gpm6b, Ltbp3, Mef2c, Mgp, Sox9]	6.66667	20	26.6667	46.6667	6.46056	19.3477	27.6994	46.4923	[Atraid, Bmp2, Ecm1, Gja1, Gpm6b, Ltbp3, Mef2c, Mgp, Sox9, Tgfb3]
GO:0030239	myofibril assembly	GO_BiologicalProcess-EBI-UniProt-GOA-ACAP-ARAP_13.05.2021_00h00	1.72171e-05	5.2331e-05	7.60905e-43	2.58666e-41	[4, 5, 6, 7, 8]	Group34	12.3288	9	None Specific Cluster	[Actg1, Cfl2, Myh11]	[Actg1, Cfl2, Myh11, Tcap]	[Actg1, Csrp2, Myh11]	[Csrp1, Csrp2, Itgb1, Mef2c, Myh11, Tpm1]	18.75	25	18.75	37.5	18.3185	24.3819	19.635	37.6646	[Actg1, Cfl2, Csrp1, Csrp2, Itgb1, Mef2c, Myh11, Tcap, Tpm1]
GO:0016202	regulation of striated muscle tissue development	GO_BiologicalProcess-EBI-UniProt-GOA-ACAP-ARAP_13.05.2021_00h00	0.000122087	0.000258736	7.60905e-43	2.58666e-41	[4, 5, 6, 7, 8]	Group34	12.7273	7	None Specific Cluster	[Naca]	[Cdon, Gja1, Tcf7l2]	[]	[Bdnf, Lox, Mef2c]	14.2857	42.8571	0	42.8571	14.1265	42.3053	0	43.5682	[Bdnf, Cdon, Gja1, Lox, Mef2c, Naca, Tcf7l2]
GO:0001937	negative regulation of endothelial cell proliferation	GO_BiologicalProcess-EBI-UniProt-GOA-ACAP-ARAP_13.05.2021_00h00	0.00036824	0.000691573	7.60905e-43	2.58666e-41	[5, 6, 7]	Group34	12.766	6	None Specific Cluster	[Cav2]	[Gja1, Sparc]	[Thbs1]	[Apoe, Mef2c, Thbs1]	14.2857	28.5714	14.2857	42.8571	13.9811	27.9132	14.9859	43.1197	[Apoe, Cav2, Gja1, Mef2c, Sparc, Thbs1]
GO:0036475	neuron death in response to oxidative stress	GO_BiologicalProcess-EBI-UniProt-GOA-ACAP-ARAP_13.05.2021_00h00	0.00874204	0.0106847	7.60905e-43	2.58666e-41	[4, 6, 7]	Group34	10	4	None Specific Cluster	[Arl6ip5]	[App, Arl6ip5, Mcl1, Ralbp1]	[Arl6ip5, Mcl1]	[]	14.2857	57.1429	28.5714	0	14.012	55.9499	30.0381	0	[App, Arl6ip5, Mcl1, Ralbp1]
GO:0090322	regulation of superoxide metabolic process	GO_BiologicalProcess-EBI-UniProt-GOA-ACAP-ARAP_13.05.2021_00h00	0.00542384	0.0068841	7.60905e-43	2.58666e-41	[5, 6]	Group34	11.4286	4	None Specific Cluster	[Gstp1]	[App, Crip2, Gstp1]	[Crip2, Gstp1]	[Fbln5, Gstp1]	12.5	37.5	25	25	12.2032	36.5455	26.1604	25.0909	[App, Crip2, Fbln5, Gstp1]
GO:0070169	positive regulation of biomineral tissue development	GO_BiologicalProcess-EBI-UniProt-GOA-ACAP-ARAP_13.05.2021_00h00	0.000866931	0.0013907	7.60905e-43	2.58666e-41	[3, 4, 5, 6, 7, 8]	Group34	10.9091	6	None Specific Cluster	[]	[]	[Atraid, Cebpb, Tgfb3]	[Bmp2, Gpm6b, Mef2c]	0	0	50	50	0	0	51.0434	48.9566	[Atraid, Bmp2, Cebpb, Gpm6b, Mef2c, Tgfb3]
GO:0045428	regulation of nitric oxide biosynthetic process	GO_BiologicalProcess-EBI-UniProt-GOA-ACAP-ARAP_13.05.2021_00h00	1.95004e-06	7.6349e-06	7.60905e-43	2.58666e-41	[5, 6]	Group34	13.8889	10	None Specific Cluster	[Esr1, Ptgis]	[App, Cd47, Crip2, Dynll1, Esr1]	[Clu, Crip2, Esr1]	[Hsp90ab1, Klf2, Klf4]	15.3846	38.4615	23.0769	23.0769	15.0478	37.5536	24.1939	23.2047	[App, Cd47, Clu, Crip2, Dynll1, Esr1, Hsp90ab1, Klf2, Klf4, Ptgis]
GO:0031032	actomyosin structure organization	GO_BiologicalProcess-EBI-UniProt-GOA-ACAP-ARAP_13.05.2021_00h00	2.38602e-11	3.67447e-10	7.60905e-43	2.58666e-41	[4, 7]	Group34	10.9589	24	None Specific Cluster	[Actg1, Cfl2, Cnn3, Myh11, Pdlim1, Pfn1, Rock1]	[Actg1, Ccn2, Cd47, Cfl2, Cnn3, Myh11, Pdlim1, Pik3r1, Rhoa, Rock1, Tcap]	[Actg1, Cnn3, Csrp2, Eln, Myh11, Tgfb3]	[Ccn2, Cnn1, Cnn2, Csrp1, Csrp2, Eln, Itgb1, Mef2c, Myh11, Pdlim1, S100a10, Sdc4, Tpm1, Zyx]	18.4211	28.9474	15.7895	36.8421	18.0391	28.2975	16.5733	37.0901	[Actg1, Ccn2, Cd47, Cfl2, Cnn1, Cnn2, Cnn3, Csrp1, Csrp2, Eln, Itgb1, Mef2c, Myh11, Pdlim1, Pfn1, Pik3r1, Rhoa, Rock1, S100a10, Sdc4, Tcap, Tgfb3, Tpm1, Zyx]
GO:0008631	intrinsic apoptotic signaling pathway in response to oxidative stress	GO_BiologicalProcess-EBI-UniProt-GOA-ACAP-ARAP_13.05.2021_00h00	0.000463407	0.000836304	7.60905e-43	2.58666e-41	[4, 5, 6, 7]	Group34	12.2449	6	None Specific Cluster	[Arl6ip5]	[Arl6ip5, Mcl1, Ralbp1]	[Arl6ip5, Gpx1, Hspb1, Mcl1]	[Aldh2]	11.1111	33.3333	44.4444	11.1111	10.7408	32.1661	46.051	11.0421	[Aldh2, Arl6ip5, Gpx1, Hspb1, Mcl1, Ralbp1]
GO:0001936	regulation of endothelial cell proliferation	GO_BiologicalProcess-EBI-UniProt-GOA-ACAP-ARAP_13.05.2021_00h00	1.19998e-05	3.90417e-05	7.60905e-43	2.58666e-41	[5, 6]	Group34	8.72483	13	None Specific Cluster	[Cav2, Cdh13, Ecm1, Hmgb1, Nr4a1]	[Cdh13, Ecm1, Gja1, Nr4a1, Sparc]	[Cdh13, Ecm1, Thbs1]	[Apoe, Bmp2, Cdh13, Cxcl12, Ecm1, Jun, Mef2c, Thbs1]	23.8095	23.8095	14.2857	38.0952	23.3305	23.2896	15.0043	38.3757	[Apoe, Bmp2, Cav2, Cdh13, Cxcl12, Ecm1, Gja1, Hmgb1, Jun, Mef2c, Nr4a1, Sparc, Thbs1]
GO:0030282	bone mineralization	GO_BiologicalProcess-EBI-UniProt-GOA-ACAP-ARAP_13.05.2021_00h00	9.35246e-08	5.26931e-07	7.60905e-43	2.58666e-41	[3, 5, 6, 7]	Group34	11.2782	15	None Specific Cluster	[Ecm1, Tmem38b]	[Ecm1, Gja1, Klf10, Ltbp3, Tcf7l2, Tmem38b]	[Atraid, Ecm1, Mgp, Tgfb3]	[Aspn, Bmp2, Ecm1, Gpm6b, Lox, Ltbp3, Mef2c, Mgp, Sox9]	9.52381	28.5714	19.0476	42.8571	9.28964	27.8201	19.9145	42.9758	[Aspn, Atraid, Bmp2, Ecm1, Gja1, Gpm6b, Klf10, Lox, Ltbp3, Mef2c, Mgp, Sox9, Tcf7l2, Tgfb3, Tmem38b]
GO:1900407	regulation of cellular response to oxidative stress	GO_BiologicalProcess-EBI-UniProt-GOA-ACAP-ARAP_13.05.2021_00h00	0.000630544	0.00109516	7.60905e-43	2.58666e-41	[4, 5, 6]	Group34	8.60215	8	None Specific Cluster	[Psap]	[App, Glrx, Mcl1, Psap, Ralbp1]	[Gpx1, Hspb1, Mcl1, Psap]	[Fbln5, Psap]	8.33333	41.6667	33.3333	16.6667	8.10715	40.4647	34.7591	16.669	[App, Fbln5, Glrx, Gpx1, Hspb1, Mcl1, Psap, Ralbp1]
GO:0150116	regulation of cell-substrate junction organization	GO_BiologicalProcess-EBI-UniProt-GOA-ACAP-ARAP_13.05.2021_00h00	1.07995e-05	3.61547e-05	7.60905e-43	2.58666e-41	[4, 5, 6]	Group34	13.0435	9	None Specific Cluster	[Actg1, Macf1, Rock1]	[Actg1, Pik3r1, Rock1, Vcl]	[Actg1, Macf1]	[Efna5, Gpm6b, S100a10, Sdc4]	23.0769	30.7692	15.3846	30.7692	22.6434	30.1383	16.1805	31.0379	[Actg1, Efna5, Gpm6b, Macf1, Pik3r1, Rock1, S100a10, Sdc4, Vcl]
GO:0048662	negative regulation of smooth muscle cell proliferation	GO_BiologicalProcess-EBI-UniProt-GOA-ACAP-ARAP_13.05.2021_00h00	3.74603e-08	2.27719e-07	7.60905e-43	2.58666e-41	[4, 5, 6]	Group34	18.0328	11	None Specific Cluster	[Esr1]	[Esr1, Pik3r1, Ralbp1, Rhoa]	[Esr1, Igfbp3, Tgfb3]	[Cdkn1a, Cnn1, Klf4, Mef2c, Tpm1]	7.69231	30.7692	23.0769	38.4615	7.4913	29.9127	24.089	38.507	[Cdkn1a, Cnn1, Esr1, Igfbp3, Klf4, Mef2c, Pik3r1, Ralbp1, Rhoa, Tgfb3, Tpm1]
GO:0006809	nitric oxide biosynthetic process	GO_BiologicalProcess-EBI-UniProt-GOA-ACAP-ARAP_13.05.2021_00h00	1.23251e-06	4.99491e-06	7.60905e-43	2.58666e-41	[5]	Group34	12.9412	11	None Specific Cluster	[Cyb5r3, Esr1, Ptgis]	[App, Cd47, Crip2, Cyb5r3, Dynll1, Esr1]	[Clu, Crip2, Cyb5r3, Esr1]	[Hsp90ab1, Klf2, Klf4]	18.75	37.5	25	18.75	18.3362	36.6081	26.2053	18.8504	[App, Cd47, Clu, Crip2, Cyb5r3, Dynll1, Esr1, Hsp90ab1, Klf2, Klf4, Ptgis]
GO:0036473	cell death in response to oxidative stress	GO_BiologicalProcess-EBI-UniProt-GOA-ACAP-ARAP_13.05.2021_00h00	0.000322569	0.000626163	7.60905e-43	2.58666e-41	[3, 5, 6]	Group34	8.49057	9	None Specific Cluster	[Arl6ip5, Psap]	[App, Arl6ip5, Glrx, Mcl1, Psap, Ralbp1]	[Arl6ip5, Gpx1, Hspb1, Mcl1, Psap]	[Aldh2, Psap]	13.3333	40	33.3333	13.3333	12.9829	38.8804	34.7898	13.347	[Aldh2, App, Arl6ip5, Glrx, Gpx1, Hspb1, Mcl1, Psap, Ralbp1]
GO:1903035	negative regulation of response to wounding	GO_BiologicalProcess-EBI-UniProt-GOA-ACAP-ARAP_13.05.2021_00h00	0.000677156	0.00114177	7.60905e-43	2.58666e-41	[3, 4, 5, 6]	Group34	8.51064	8	None Specific Cluster	[Anxa2, Cd9, Serpine2]	[Gja1, Serpine2]	[Anxa2, Neo1, Serpine2, Serping1, Thbs1]	[Apoe, Thbs1]	25	16.6667	41.6667	16.6667	24.1703	16.0853	43.1789	16.5655	[Anxa2, Apoe, Cd9, Gja1, Neo1, Serpine2, Serping1, Thbs1]
GO:0006801	superoxide metabolic process	GO_BiologicalProcess-EBI-UniProt-GOA-ACAP-ARAP_13.05.2021_00h00	0.000842451	0.00136088	7.60905e-43	2.58666e-41	[4]	Group34	9.33333	7	None Specific Cluster	[Gstp1, Prdx1, Sh3pxd2a]	[App, Crip2, Gstp1, Prdx1, Sod3]	[Crip2, Gstp1]	[Fbln5, Gstp1]	25	41.6667	16.6667	16.6667	24.6082	40.9418	17.5845	16.8656	[App, Crip2, Fbln5, Gstp1, Prdx1, Sh3pxd2a, Sod3]
GO:0034405	response to fluid shear stress	GO_BiologicalProcess-EBI-UniProt-GOA-ACAP-ARAP_13.05.2021_00h00	5.7464e-06	2.04218e-05	7.60905e-43	2.58666e-41	[3]	Group34	20	7	None Specific Cluster	[]	[Gja1, Spp1, Xbp1]	[Tgfb3]	[Klf2, Klf4, Mef2c]	0	42.8571	14.2857	42.8571	0	41.8801	14.9896	43.1303	[Gja1, Klf2, Klf4, Mef2c, Spp1, Tgfb3, Xbp1]
GO:0043508	negative regulation of JUN kinase activity	GO_BiologicalProcess-EBI-UniProt-GOA-ACAP-ARAP_13.05.2021_00h00	0.00259567	0.00372422	7.60905e-43	2.58666e-41	[7, 8, 9, 10, 11, 12, 13]	Group34	21.4286	3	None Specific Cluster	[Gstp1, Sfrp2]	[Gstp1, Hipk3, Sfrp2]	[Gstp1]	[Gstp1, Sfrp2]	25	37.5	12.5	25	24.6224	36.8688	13.1959	25.3129	[Gstp1, Hipk3, Sfrp2]
WP:2872	White fat cell differentiation	WikiPathways_13.05.2021	0.000441256	0.0008026	7.60905e-43	2.58666e-41	[-1]	Group34	15.625	5	None Specific Cluster	[]	[Mecom]	[Cebpb]	[Cebpd, Klf2, Klf4]	0	20	20	60	0	19.3675	20.7958	59.8368	[Cebpb, Cebpd, Klf2, Klf4, Mecom]
R-MMU:432720	Lysosome Vesicle Biogenesis	REACTOME_Pathways_16.11.2021	0.0292613	0.0315858	7.60905e-43	2.58666e-41	[-1]	Group34	9.09091	3	None Specific Cluster	[Bloc1s1, Hspa8]	[App, Bloc1s1, Hspa8]	[]	[]	40	60	0	0	40.0421	59.9579	0	0	[App, Bloc1s1, Hspa8]
R-MMU:3299685	Detoxification of Reactive Oxygen Species	REACTOME_Pathways_16.11.2021	0.00437639	0.00574401	7.60905e-43	2.58666e-41	[-1]	Group34	12.1212	4	None Specific Cluster	[Gstp1, Prdx1]	[Gstp1, Prdx1, Sod3]	[Gpx1, Gstp1]	[Gstp1]	25	37.5	25	12.5	24.4902	36.671	26.2503	12.5885	[Gpx1, Gstp1, Prdx1, Sod3]
GO:0043149	stress fiber assembly	GO_BiologicalProcess-EBI-UniProt-GOA-ACAP-ARAP_13.05.2021_00h00	1.82103e-07	8.95017e-07	2.53991e-29	2.15893e-28	[5, 7, 8, 9, 11]	Group33	11.5702	14	None Specific Cluster	[Actg1, Pdlim1, Pfn1]	[Actg1, Ccn2, Cd47, Pdlim1, Pik3r1, Rhoa]	[Actg1, Eln, Tgfb3]	[Ccn2, Eln, Itgb1, Pdlim1, S100a10, Sdc4, Tpm1, Zyx]	15	30	15	40	14.6847	29.3179	15.74	40.2574	[Actg1, Ccn2, Cd47, Eln, Itgb1, Pdlim1, Pfn1, Pik3r1, Rhoa, S100a10, Sdc4, Tgfb3, Tpm1, Zyx]
GO:0043666	regulation of phosphoprotein phosphatase activity	GO_BiologicalProcess-EBI-UniProt-GOA-ACAP-ARAP_13.05.2021_00h00	0.00262539	0.00372064	2.53991e-29	2.15893e-28	[6, 7, 8, 9]	Group33	6.89655	8	None Specific Cluster	[Fkbp1a, Ppp1r14a, Rcan2, Rock1]	[Fkbp1a, Phactr4, Ppp1r14a, Rcan1, Rcan2, Rock1]	[Ppp1r14a]	[Hsp90ab1, Vcan]	30.7692	46.1538	7.69231	15.3846	30.4938	45.6604	8.17131	15.6745	[Fkbp1a, Hsp90ab1, Phactr4, Ppp1r14a, Rcan1, Rcan2, Rock1, Vcan]
GO:2000401	regulation of lymphocyte migration	GO_BiologicalProcess-EBI-UniProt-GOA-ACAP-ARAP_13.05.2021_00h00	0.00208271	0.00302582	2.53991e-29	2.15893e-28	[5, 6, 7, 8, 9]	Group33	9.23077	6	None Specific Cluster	[Ecm1, Msn]	[App, Cd200, Ecm1, Msn, Rhoa]	[Ecm1]	[Cd200, Cxcl12, Ecm1]	18.1818	45.4545	9.09091	27.2727	17.9417	44.7755	9.61554	27.6673	[App, Cd200, Cxcl12, Ecm1, Msn, Rhoa]
GO:0061028	establishment of endothelial barrier	GO_BiologicalProcess-EBI-UniProt-GOA-ACAP-ARAP_13.05.2021_00h00	0.0214171	0.0240163	2.53991e-29	2.15893e-28	[6, 7, 8]	Group33	7.69231	4	None Specific Cluster	[Msn, Rap1b, Rock1]	[Msn, Rock1, Vcl]	[]	[]	50	50	0	0	50.0439	49.9561	0	0	[Msn, Rap1b, Rock1, Vcl]
GO:0051893	regulation of focal adhesion assembly	GO_BiologicalProcess-EBI-UniProt-GOA-ACAP-ARAP_13.05.2021_00h00	4.57805e-05	0.000112503	2.53991e-29	2.15893e-28	[6, 7, 8]	Group33	12.5	8	None Specific Cluster	[Actg1, Macf1, Rock1]	[Actg1, Rock1, Vcl]	[Actg1, Macf1]	[Efna5, Gpm6b, S100a10, Sdc4]	25	25	16.6667	33.3333	24.4885	24.4456	17.4989	33.567	[Actg1, Efna5, Gpm6b, Macf1, Rock1, S100a10, Sdc4, Vcl]
GO:0051489	regulation of filopodium assembly	GO_BiologicalProcess-EBI-UniProt-GOA-ACAP-ARAP_13.05.2021_00h00	0.000785675	0.00128717	2.53991e-29	2.15893e-28	[6, 7, 8]	Group33	11.1111	6	None Specific Cluster	[Actr3, Rhoq]	[Actr3, Arpc2, Capzb, Pik3r1]	[Tgfb3]	[]	28.5714	57.1429	14.2857	0	28.3091	56.519	15.1718	0	[Actr3, Arpc2, Capzb, Pik3r1, Rhoq, Tgfb3]
GO:0030032	lamellipodium assembly	GO_BiologicalProcess-EBI-UniProt-GOA-ACAP-ARAP_13.05.2021_00h00	0.000985832	0.00154916	2.53991e-29	2.15893e-28	[7]	Group33	9.09091	7	None Specific Cluster	[Actr3, Cdh13]	[Actr3, Arpc2, Capzb, Cdh13, Pik3r1, Vcl]	[Cdh13]	[Cdh13, Itgb1]	18.1818	54.5455	9.09091	18.1818	17.9898	53.8747	9.64131	18.4943	[Actr3, Arpc2, Capzb, Cdh13, Itgb1, Pik3r1, Vcl]
GO:0010763	positive regulation of fibroblast migration	GO_BiologicalProcess-EBI-UniProt-GOA-ACAP-ARAP_13.05.2021_00h00	0.000776086	0.00128975	2.53991e-29	2.15893e-28	[5, 6, 7, 8]	Group33	19.0476	4	None Specific Cluster	[Acta2, Actr3]	[Acta2, Actr3]	[Thbs1]	[Acta2, Itgb1, Thbs1]	25	25	12.5	37.5	24.5324	24.4894	13.1477	37.8306	[Acta2, Actr3, Itgb1, Thbs1]
GO:0001885	endothelial cell development	GO_BiologicalProcess-EBI-UniProt-GOA-ACAP-ARAP_13.05.2021_00h00	0.000172839	0.000353327	2.53991e-29	2.15893e-28	[5, 6, 7]	Group33	10.3896	8	None Specific Cluster	[Msn, Rap1b, Rock1]	[Col15a1, Dmd, Msn, Rock1, Vcl]	[Gpx1]	[Col18a1]	30	50	10	10	29.729	49.4615	10.6219	10.1876	[Col15a1, Col18a1, Dmd, Gpx1, Msn, Rap1b, Rock1, Vcl]
GO:0150116	regulation of cell-substrate junction organization	GO_BiologicalProcess-EBI-UniProt-GOA-ACAP-ARAP_13.05.2021_00h00	1.07995e-05	3.61547e-05	2.53991e-29	2.15893e-28	[4, 5, 6]	Group33	13.0435	9	None Specific Cluster	[Actg1, Macf1, Rock1]	[Actg1, Pik3r1, Rock1, Vcl]	[Actg1, Macf1]	[Efna5, Gpm6b, S100a10, Sdc4]	23.0769	30.7692	15.3846	30.7692	22.6434	30.1383	16.1805	31.0379	[Actg1, Efna5, Gpm6b, Macf1, Pik3r1, Rock1, S100a10, Sdc4, Vcl]
GO:0150115	cell-substrate junction organization	GO_BiologicalProcess-EBI-UniProt-GOA-ACAP-ARAP_13.05.2021_00h00	1.27622e-06	5.08288e-06	2.53991e-29	2.15893e-28	[5]	Group33	11.6505	12	None Specific Cluster	[Actg1, Macf1, Rock1, Tln1, Tns1]	[Actg1, Fn1, Pik3r1, Rock1, Tns1, Vcl]	[Actg1, Fn1, Macf1]	[Efna5, Gpm6b, S100a10, Sdc4, Tns1]	26.3158	31.5789	15.7895	26.3158	25.8461	30.9609	16.6221	26.5709	[Actg1, Efna5, Fn1, Gpm6b, Macf1, Pik3r1, Rock1, S100a10, Sdc4, Tln1, Tns1, Vcl]
GO:0010811	positive regulation of cell-substrate adhesion	GO_BiologicalProcess-EBI-UniProt-GOA-ACAP-ARAP_13.05.2021_00h00	8.11817e-10	8.15347e-09	2.53991e-29	2.15893e-28	[4, 5, 6]	Group33	12.5874	18	None Specific Cluster	[Cdh13, Flna, Hacd1, Rock1, Rsu1]	[Arpc2, Ccdc80, Cdh13, Dmd, Fn1, Hacd1, Rock1, Spp1]	[Cdh13, Fn1, Thbs1]	[Abi3bp, Cdh13, Fbln1, Fbln2, Itgb1, Npnt, S100a10, Sdc4, Thbs1]	20	32	12	36	19.6433	31.3742	12.633	36.3495	[Abi3bp, Arpc2, Ccdc80, Cdh13, Dmd, Fbln1, Fbln2, Flna, Fn1, Hacd1, Itgb1, Npnt, Rock1, Rsu1, S100a10, Sdc4, Spp1, Thbs1]
GO:0010810	regulation of cell-substrate adhesion	GO_BiologicalProcess-EBI-UniProt-GOA-ACAP-ARAP_13.05.2021_00h00	2.27962e-12	5.85101e-11	2.53991e-29	2.15893e-28	[4, 5]	Group33	11.1588	26	None Specific Cluster	[Actg1, Cdh13, Col1a1, Flna, Hacd1, Macf1, Rock1, Rsu1]	[Actg1, Arpc2, Ccdc80, Cdh13, Dmd, Fn1, Hacd1, Pik3r1, Rhoa, Rock1, Spp1, Vcl]	[Actg1, Cdh13, Fn1, Macf1, Thbs1]	[Abi3bp, Cdh13, Efna5, Fbln1, Fbln2, Gpm6b, Itgb1, Npnt, S100a10, Sdc4, Thbs1]	22.2222	33.3333	13.8889	30.5556	21.83	32.6876	14.6243	30.8581	[Abi3bp, Actg1, Arpc2, Ccdc80, Cdh13, Col1a1, Dmd, Efna5, Fbln1, Fbln2, Flna, Fn1, Gpm6b, Hacd1, Itgb1, Macf1, Npnt, Pik3r1, Rhoa, Rock1, Rsu1, S100a10, Sdc4, Spp1, Thbs1, Vcl]
WP:85	Focal Adhesion	WikiPathways_13.05.2021	6.11387e-13	2.01758e-11	2.53991e-29	2.15893e-28	[-1]	Group33	12.973	24	None Specific Cluster	[Actg1, Cav2, Col1a1, Col4a2, Flna, Rap1b, Rock1, Selenop, Tln1]	[Actg1, Fn1, Lamb2, Map2k2, Pik3r1, Rhoa, Rock1, Spp1, Tnc, Vcl]	[Actg1, Fn1, Thbs1]	[Chad, Col11a1, Col4a2, Itga8, Itgb1, Jun, Selenop, Thbs1, Zyx]	29.0323	32.2581	9.67742	29.0323	28.6164	31.7403	10.2243	29.419	[Actg1, Cav2, Chad, Col11a1, Col1a1, Col4a2, Flna, Fn1, Itga8, Itgb1, Jun, Lamb2, Map2k2, Pik3r1, Rap1b, Rhoa, Rock1, Selenop, Spp1, Thbs1, Tln1, Tnc, Vcl, Zyx]
WP:6	Integrin-mediated Cell Adhesion	WikiPathways_13.05.2021	6.22281e-06	2.17798e-05	2.53991e-29	2.15893e-28	[-1]	Group33	11	11	None Specific Cluster	[Cav2, Rap1b, Rock1, Selenop, Tln1, Tns1]	[Map2k2, Rock1, Tns1, Vcl]	[]	[Itga8, Itgb1, Selenop, Tns1, Zyx]	40	26.6667	0	33.3333	39.6479	26.3856	0	33.9665	[Cav2, Itga8, Itgb1, Map2k2, Rap1b, Rock1, Selenop, Tln1, Tns1, Vcl, Zyx]
WP:523	Regulation of Actin Cytoskeleton	WikiPathways_13.05.2021	6.92288e-05	0.000155261	2.53991e-29	2.15893e-28	[-1]	Group33	7.89474	12	None Specific Cluster	[Actg1, Cfl2, Msn, Pfn1, Rock1]	[Actg1, Cfl2, Enah, Fn1, Map2k2, Msn, Pik3r1, Rhoa, Rock1, Vcl]	[Actg1, Fn1]	[Gsn]	27.7778	55.5556	11.1111	5.55556	27.5418	54.987	11.8084	5.66284	[Actg1, Cfl2, Enah, Fn1, Gsn, Map2k2, Msn, Pfn1, Pik3r1, Rhoa, Rock1, Vcl]
WP:488	Alpha6-Beta4 Integrin Signaling Pathway	WikiPathways_13.05.2021	6.39632e-05	0.000147755	2.53991e-29	2.15893e-28	[-1]	Group33	11.9403	8	None Specific Cluster	[Cd151, Dsp, Vim, Ywhah]	[Dsp, Lamb2, Pik3r1, Rhoa, Vim, Ywhah]	[Cd151, Vim]	[Cd151, Cdkn1a]	28.5714	42.8571	14.2857	14.2857	28.1902	42.2112	15.1081	14.4904	[Cd151, Cdkn1a, Dsp, Lamb2, Pik3r1, Rhoa, Vim, Ywhah]
WP:298	G13 Signaling Pathway	WikiPathways_13.05.2021	0.00112237	0.00171701	2.53991e-29	2.15893e-28	[-1]	Group33	12.8205	5	None Specific Cluster	[Cfl2, Pfn1, Ppp1cb, Rock1]	[Cfl2, Rhoa, Rock1]	[]	[]	57.1429	42.8571	0	0	57.1858	42.8142	0	0	[Cfl2, Pfn1, Ppp1cb, Rhoa, Rock1]
WP:2573	Primary Focal Segmental Glomerulosclerosis FSGS	WikiPathways_13.05.2021	2.21416e-07	1.06557e-06	2.53991e-29	2.15893e-28	[-1]	Group33	15.2778	11	None Specific Cluster	[Cd151, Synpo, Tln1, Vim, Ywhaq]	[Col4a5, Lamb2, Vcl, Vim]	[Cd151, Vim]	[Cd151, Cdkn1a, Fat1, Itgb1]	33.3333	26.6667	13.3333	26.6667	32.7892	26.1854	14.0583	26.9671	[Cd151, Cdkn1a, Col4a5, Fat1, Itgb1, Lamb2, Synpo, Tln1, Vcl, Vim, Ywhaq]
R-MMU:9706574	RHOBTB GTPase Cycle	REACTOME_Pathways_16.11.2021	0.00390791	0.00521807	2.53991e-29	2.15893e-28	[-1]	Group33	12.5	4	None Specific Cluster	[Actg1, Rock1, Vim]	[Actg1, Rock1, Vim]	[Actg1, Vim]	[Hsp90ab1]	33.3333	33.3333	22.2222	11.1111	32.7278	32.6704	23.3866	11.2152	[Actg1, Hsp90ab1, Rock1, Vim]
R-MMU:9696264	RND3 GTPase cycle	REACTOME_Pathways_16.11.2021	1.45909e-05	4.55472e-05	2.53991e-29	2.15893e-28	[-1]	Group33	17.5	7	None Specific Cluster	[Dsp, Ktn1, Rock1]	[Dsp, Pik3r1, Rnd3, Rock1]	[]	[Ckb, Rasal2]	33.3333	44.4444	0	22.2222	33.1525	44.1259	0	22.7215	[Ckb, Dsp, Ktn1, Pik3r1, Rasal2, Rnd3, Rock1]
R-MMU:76009	Platelet Aggregation (Plug Formation)	REACTOME_Pathways_16.11.2021	0.00600524	0.00753918	2.53991e-29	2.15893e-28	[-1]	Group33	11.1111	4	None Specific Cluster	[Col1a1, Rap1b, Tln1]	[Fn1]	[Fn1]	[]	60	20	20	0	59.1703	19.6889	21.1409	0	[Col1a1, Fn1, Rap1b, Tln1]
R-MMU:76005	Response to elevated platelet cytosolic Ca2+	REACTOME_Pathways_16.11.2021	4.23928e-11	5.44041e-10	2.53991e-29	2.15893e-28	[-1]	Group33	15	18	None Specific Cluster	[Actg1, Cd63, Cd9, Ecm1, Flna, Gas6, Psap, Selenop, Timp3, Tln1]	[Actg1, App, Ecm1, Fn1, Psap, Sparc, Timp1, Vcl]	[Actg1, Clu, Ecm1, Fn1, Gas6, Itih4, Psap, Serping1, Timp1]	[Ecm1, Psap, Selenop]	33.3333	26.6667	30	10	32.5554	25.9986	31.4055	10.0405	[Actg1, App, Cd63, Cd9, Clu, Ecm1, Flna, Fn1, Gas6, Itih4, Psap, Selenop, Serping1, Sparc, Timp1, Timp3, Tln1, Vcl]
R-MMU:76002	Platelet activation, signaling and aggregation	REACTOME_Pathways_16.11.2021	9.93343e-10	8.82547e-09	2.53991e-29	2.15893e-28	[-1]	Group33	9.54357	23	None Specific Cluster	[Actg1, Cd63, Cd9, Col1a1, Ecm1, Flna, Gas6, Gnb1, Psap, Rap1b, Selenop, Timp3, Tln1]	[Actg1, App, Ecm1, Fn1, Gnb1, Pik3r1, Psap, Rhoa, Sparc, Timp1, Vcl]	[Actg1, Clu, Ecm1, Fn1, Gas6, Itih4, Psap, Serping1, Timp1]	[Ecm1, Psap, Selenop]	36.1111	30.5556	25	8.33333	35.4111	29.9107	26.2772	8.40097	[Actg1, App, Cd63, Cd9, Clu, Col1a1, Ecm1, Flna, Fn1, Gas6, Gnb1, Itih4, Pik3r1, Psap, Rap1b, Rhoa, Selenop, Serping1, Sparc, Timp1, Timp3, Tln1, Vcl]
R-MMU:75153	Apoptotic execution phase	REACTOME_Pathways_16.11.2021	0.000413692	0.000764503	2.53991e-29	2.15893e-28	[-1]	Group33	12.5	6	None Specific Cluster	[Dsp, Hmgb1, Rock1, Vim]	[Dsp, Rock1, Vim]	[Vim]	[Gsn, Lmna]	40	30	10	20	39.5152	29.5844	10.5887	20.3117	[Dsp, Gsn, Hmgb1, Lmna, Rock1, Vim]
R-MMU:5674135	MAP2K and MAPK activation	REACTOME_Pathways_16.11.2021	0.000128369	0.000269575	2.53991e-29	2.15893e-28	[-1]	Group33	15.3846	6	None Specific Cluster	[Actg1, Rap1b, Tln1]	[Actg1, Fn1, Map2k2, Vcl]	[Actg1, Fn1]	[]	33.3333	44.4444	22.2222	0	32.8345	43.7026	23.4628	0	[Actg1, Fn1, Map2k2, Rap1b, Tln1, Vcl]
R-MMU:5663213	RHO GTPases Activate WASPs and WAVEs	REACTOME_Pathways_16.11.2021	0.0340766	0.0364431	2.53991e-29	2.15893e-28	[-1]	Group33	8.57143	3	None Specific Cluster	[Actg1, Actr3]	[Actg1, Actr3, Arpc2]	[Actg1]	[]	33.3333	50	16.6667	0	32.9674	49.3643	17.6683	0	[Actg1, Actr3, Arpc2]
R-MMU:3928662	EPHB-mediated forward signaling	REACTOME_Pathways_16.11.2021	0.000878563	0.00139964	2.53991e-29	2.15893e-28	[-1]	Group33	13.5135	5	None Specific Cluster	[Actg1, Actr3, Rock1]	[Actg1, Actr3, Arpc2, Rhoa, Rock1]	[Actg1]	[]	33.3333	55.5556	11.1111	0	33.1012	55.072	11.8267	0	[Actg1, Actr3, Arpc2, Rhoa, Rock1]
R-MMU:3000157	Laminin interactions	REACTOME_Pathways_16.11.2021	8.87069e-06	3.0584e-05	2.53991e-29	2.15893e-28	[-1]	Group33	24	6	None Specific Cluster	[Col4a2]	[Col4a5, Lamb2]	[]	[Col18a1, Col4a2, Hspg2, Itgb1]	14.2857	28.5714	0	57.1429	14.0673	28.0853	0	57.8474	[Col18a1, Col4a2, Col4a5, Hspg2, Itgb1, Lamb2]
R-MMU:2682334	EPH-Ephrin signaling	REACTOME_Pathways_16.11.2021	0.00208271	0.00302582	2.53991e-29	2.15893e-28	[-1]	Group33	9.23077	6	None Specific Cluster	[Actg1, Actr3, Rock1]	[Actg1, Actr3, Arpc2, Rhoa, Rock1]	[Actg1]	[Efna5]	30	50	10	10	29.729	49.4615	10.6219	10.1876	[Actg1, Actr3, Arpc2, Efna5, Rhoa, Rock1]
R-MMU:216083	Integrin cell surface interactions	REACTOME_Pathways_16.11.2021	1.64432e-07	8.44086e-07	2.53991e-29	2.15893e-28	[-1]	Group33	15.7143	11	None Specific Cluster	[Col1a1, Col4a2]	[Cd47, Col4a5, Fn1, Spp1, Tnc]	[Fn1]	[Col18a1, Col4a2, Hspg2, Itga8, Itgb1]	15.3846	38.4615	7.69231	38.4615	15.1477	37.8029	8.11815	38.9313	[Cd47, Col18a1, Col1a1, Col4a2, Col4a5, Fn1, Hspg2, Itga8, Itgb1, Spp1, Tnc]
R-MMU:2029482	Regulation of actin dynamics for phagocytic cup formation	REACTOME_Pathways_16.11.2021	0.0288872	0.0313283	2.53991e-29	2.15893e-28	[-1]	Group33	7.01754	4	None Specific Cluster	[Actg1, Actr3]	[Actg1, Actr3, Arpc2]	[Actg1]	[Hsp90ab1]	28.5714	42.8571	14.2857	14.2857	28.1902	42.2112	15.1081	14.4904	[Actg1, Actr3, Arpc2, Hsp90ab1]
R-MMU:2029480	Fcgamma receptor (FCGR) dependent phagocytosis	REACTOME_Pathways_16.11.2021	0.0205731	0.0231824	2.53991e-29	2.15893e-28	[-1]	Group33	6.49351	5	None Specific Cluster	[Actg1, Actr3]	[Actg1, Actr3, Arpc2, Pik3r1]	[Actg1]	[Hsp90ab1]	25	50	12.5	12.5	24.713	49.3394	13.2445	12.7031	[Actg1, Actr3, Arpc2, Hsp90ab1, Pik3r1]
R-MMU:114608	Platelet degranulation	REACTOME_Pathways_16.11.2021	2.03416e-11	3.35636e-10	2.53991e-29	2.15893e-28	[-1]	Group33	15.6522	18	None Specific Cluster	[Actg1, Cd63, Cd9, Ecm1, Flna, Gas6, Psap, Selenop, Timp3, Tln1]	[Actg1, App, Ecm1, Fn1, Psap, Sparc, Timp1, Vcl]	[Actg1, Clu, Ecm1, Fn1, Gas6, Itih4, Psap, Serping1, Timp1]	[Ecm1, Psap, Selenop]	33.3333	26.6667	30	10	32.5554	25.9986	31.4055	10.0405	[Actg1, App, Cd63, Cd9, Clu, Ecm1, Flna, Fn1, Gas6, Itih4, Psap, Selenop, Serping1, Sparc, Timp1, Timp3, Tln1, Vcl]
R-MMU:111465	Apoptotic cleavage of cellular proteins	REACTOME_Pathways_16.11.2021	0.000772632	0.00129332	2.53991e-29	2.15893e-28	[-1]	Group33	13.8889	5	None Specific Cluster	[Dsp, Rock1, Vim]	[Dsp, Rock1, Vim]	[Vim]	[Gsn, Lmna]	33.3333	33.3333	11.1111	22.2222	32.885	32.8274	11.7494	22.5382	[Dsp, Gsn, Lmna, Rock1, Vim]
R-MMU:109581	Apoptosis	REACTOME_Pathways_16.11.2021	0.000207983	0.000410633	2.53991e-29	2.15893e-28	[-1]	Group33	9	9	None Specific Cluster	[Dsp, Hmgb1, Rock1, Vim, Ywhah, Ywhaq]	[Dsp, Dynll1, Rock1, Vim, Ywhah]	[Vim]	[Gsn, Lmna]	42.8571	35.7143	7.14286	14.2857	42.4953	35.3507	7.59156	14.5624	[Dsp, Dynll1, Gsn, Hmgb1, Lmna, Rock1, Vim, Ywhah, Ywhaq]
GO:0043537	negative regulation of blood vessel endothelial cell migration	GO_BiologicalProcess-EBI-UniProt-GOA-ACAP-ARAP_13.05.2021_00h00	9.46718e-05	0.000202492	4.00298e-32	4.53672e-31	[5, 6, 7, 8, 9, 10]	Group32	16.2162	6	None Specific Cluster	[Hmgb1]	[Rhoa]	[Thbs1]	[Apoe, Klf4, Mef2c, Thbs1]	14.2857	14.2857	14.2857	57.1429	13.9231	13.8987	14.9237	57.2544	[Apoe, Hmgb1, Klf4, Mef2c, Rhoa, Thbs1]
GO:0060350	endochondral bone morphogenesis	GO_BiologicalProcess-EBI-UniProt-GOA-ACAP-ARAP_13.05.2021_00h00	0.00282386	0.0039534	4.00298e-32	4.53672e-31	[5, 6, 7, 8, 9]	Group32	8.69565	6	None Specific Cluster	[Col1a1, Serpinh1]	[]	[Thbs1]	[Hspg2, Mef2c, Sox9, Thbs1]	28.5714	0	14.2857	57.1429	27.8395	0	14.9201	57.2405	[Col1a1, Hspg2, Mef2c, Serpinh1, Sox9, Thbs1]
GO:0030502	negative regulation of bone mineralization	GO_BiologicalProcess-EBI-UniProt-GOA-ACAP-ARAP_13.05.2021_00h00	0.00640713	0.00791469	4.00298e-32	4.53672e-31	[4, 5, 6, 7, 8, 9]	Group32	15.7895	3	None Specific Cluster	[Ecm1]	[Ecm1, Ltbp3]	[Ecm1]	[Ecm1, Ltbp3, Sox9]	14.2857	28.5714	14.2857	42.8571	13.9811	27.9132	14.9859	43.1197	[Ecm1, Ltbp3, Sox9]
GO:0060349	bone morphogenesis	GO_BiologicalProcess-EBI-UniProt-GOA-ACAP-ARAP_13.05.2021_00h00	0.000517615	0.000919763	4.00298e-32	4.53672e-31	[4, 5, 6, 7, 8]	Group32	7.9646	9	None Specific Cluster	[Col1a1, Serpinh1, Sfrp2]	[Ltbp3, Sfrp2]	[Tgfb3, Thbs1]	[Hspg2, Ltbp3, Mef2c, Sfrp2, Sox9, Thbs1]	23.0769	15.3846	15.3846	46.1538	22.542	15.0016	16.108	46.3484	[Col1a1, Hspg2, Ltbp3, Mef2c, Serpinh1, Sfrp2, Sox9, Tgfb3, Thbs1]
GO:0048251	elastic fiber assembly	GO_BiologicalProcess-EBI-UniProt-GOA-ACAP-ARAP_13.05.2021_00h00	7.42446e-05	0.000164909	4.00298e-32	4.53672e-31	[5, 6, 7]	Group32	33.3333	4	None Specific Cluster	[Myh11]	[Ltbp3, Myh11]	[Myh11]	[Fbln5, Lox, Ltbp3, Myh11]	12.5	25	12.5	50	12.2241	24.4054	13.1026	50.2678	[Fbln5, Lox, Ltbp3, Myh11]
GO:0030500	regulation of bone mineralization	GO_BiologicalProcess-EBI-UniProt-GOA-ACAP-ARAP_13.05.2021_00h00	1.22825e-05	3.88665e-05	4.00298e-32	4.53672e-31	[4, 5, 6, 7, 8]	Group32	11.3636	10	None Specific Cluster	[Ecm1]	[Ecm1, Gja1, Ltbp3]	[Atraid, Ecm1, Mgp, Tgfb3]	[Bmp2, Ecm1, Gpm6b, Ltbp3, Mef2c, Mgp, Sox9]	6.66667	20	26.6667	46.6667	6.46056	19.3477	27.6994	46.4923	[Atraid, Bmp2, Ecm1, Gja1, Gpm6b, Ltbp3, Mef2c, Mgp, Sox9, Tgfb3]
GO:0016202	regulation of striated muscle tissue development	GO_BiologicalProcess-EBI-UniProt-GOA-ACAP-ARAP_13.05.2021_00h00	0.000122087	0.000258736	4.00298e-32	4.53672e-31	[4, 5, 6, 7, 8]	Group32	12.7273	7	None Specific Cluster	[Naca]	[Cdon, Gja1, Tcf7l2]	[]	[Bdnf, Lox, Mef2c]	14.2857	42.8571	0	42.8571	14.1265	42.3053	0	43.5682	[Bdnf, Cdon, Gja1, Lox, Mef2c, Naca, Tcf7l2]
GO:0002063	chondrocyte development	GO_BiologicalProcess-EBI-UniProt-GOA-ACAP-ARAP_13.05.2021_00h00	0.000511423	0.000915805	4.00298e-32	4.53672e-31	[4, 5, 6, 7, 8]	Group32	15.1515	5	None Specific Cluster	[Ecm1, Serpinh1, Sfrp2]	[Ecm1, Sfrp2]	[Ecm1]	[Col11a1, Ecm1, Sfrp2, Sox9]	30	20	10	40	29.468	19.6109	10.5286	40.3926	[Col11a1, Ecm1, Serpinh1, Sfrp2, Sox9]
GO:0001937	negative regulation of endothelial cell proliferation	GO_BiologicalProcess-EBI-UniProt-GOA-ACAP-ARAP_13.05.2021_00h00	0.00036824	0.000691573	4.00298e-32	4.53672e-31	[5, 6, 7]	Group32	12.766	6	None Specific Cluster	[Cav2]	[Gja1, Sparc]	[Thbs1]	[Apoe, Mef2c, Thbs1]	14.2857	28.5714	14.2857	42.8571	13.9811	27.9132	14.9859	43.1197	[Apoe, Cav2, Gja1, Mef2c, Sparc, Thbs1]
GO:0085029	extracellular matrix assembly	GO_BiologicalProcess-EBI-UniProt-GOA-ACAP-ARAP_13.05.2021_00h00	3.12638e-06	1.20365e-05	4.00298e-32	4.53672e-31	[5, 6]	Group32	17.7778	8	None Specific Cluster	[Gas6, Myh11]	[Lamb2, Ltbp3, Myh11]	[Gas6, Myh11]	[Fbln5, Gpm6b, Lox, Ltbp3, Myh11, Sox9]	15.3846	23.0769	15.3846	46.1538	15.03	22.5054	16.1101	46.3545	[Fbln5, Gas6, Gpm6b, Lamb2, Lox, Ltbp3, Myh11, Sox9]
GO:0070169	positive regulation of biomineral tissue development	GO_BiologicalProcess-EBI-UniProt-GOA-ACAP-ARAP_13.05.2021_00h00	0.000866931	0.0013907	4.00298e-32	4.53672e-31	[3, 4, 5, 6, 7, 8]	Group32	10.9091	6	None Specific Cluster	[]	[]	[Atraid, Cebpb, Tgfb3]	[Bmp2, Gpm6b, Mef2c]	0	0	50	50	0	0	51.0434	48.9566	[Atraid, Bmp2, Cebpb, Gpm6b, Mef2c, Tgfb3]
GO:0070168	negative regulation of biomineral tissue development	GO_BiologicalProcess-EBI-UniProt-GOA-ACAP-ARAP_13.05.2021_00h00	0.000159386	0.000328734	4.00298e-32	4.53672e-31	[3, 4, 5, 6, 7, 8]	Group32	19.2308	5	None Specific Cluster	[Ecm1, Gas6]	[Ecm1, Ltbp3]	[Ecm1, Gas6]	[Aspn, Ecm1, Ltbp3, Sox9]	20	20	20	40	19.5076	19.4734	20.9096	40.1094	[Aspn, Ecm1, Gas6, Ltbp3, Sox9]
GO:0061036	positive regulation of cartilage development	GO_BiologicalProcess-EBI-UniProt-GOA-ACAP-ARAP_13.05.2021_00h00	0.0366286	0.0388128	4.00298e-32	4.53672e-31	[3, 4, 5, 6, 7, 8]	Group32	8.33333	3	None Specific Cluster	[Mustn1]	[Mustn1]	[Mustn1]	[Bmp2, Mustn1, Sox9]	16.6667	16.6667	16.6667	50	16.2489	16.2204	17.4167	50.1139	[Bmp2, Mustn1, Sox9]
GO:0061035	regulation of cartilage development	GO_BiologicalProcess-EBI-UniProt-GOA-ACAP-ARAP_13.05.2021_00h00	0.00457302	0.00596817	4.00298e-32	4.53672e-31	[4, 5, 6, 7]	Group32	7.89474	6	None Specific Cluster	[Mustn1]	[Ccn2, Ltbp3, Mustn1]	[Mustn1]	[Bmp2, Ccn2, Ltbp3, Mustn1, Sox9, Trps1]	9.09091	27.2727	9.09091	54.5455	8.90085	26.6557	9.54053	54.9029	[Bmp2, Ccn2, Ltbp3, Mustn1, Sox9, Trps1]
GO:0030199	collagen fibril organization	GO_BiologicalProcess-EBI-UniProt-GOA-ACAP-ARAP_13.05.2021_00h00	2.44708e-07	1.13055e-06	4.00298e-32	4.53672e-31	[5, 6]	Group32	17.2414	10	None Specific Cluster	[Anxa2, Col1a1, Optc, Serpinh1, Sfrp2]	[Aebp1, Col14a1, Sfrp2]	[Anxa2, Dpt]	[Aebp1, Col11a1, Lox, Sfrp2]	35.7143	21.4286	14.2857	28.5714	35.0861	21.0148	15.0431	28.8561	[Aebp1, Anxa2, Col11a1, Col14a1, Col1a1, Dpt, Lox, Optc, Serpinh1, Sfrp2]
GO:0002062	chondrocyte differentiation	GO_BiologicalProcess-EBI-UniProt-GOA-ACAP-ARAP_13.05.2021_00h00	1.32675e-07	6.96545e-07	4.00298e-32	4.53672e-31	[4, 5, 6, 7]	Group32	11.8644	14	None Specific Cluster	[Creb3l2, Ecm1, Mustn1, Serpinh1, Sfrp2]	[Ccn2, Creb3l2, Ecm1, Ltbp3, Mustn1, Sfrp2]	[Ecm1, Mustn1]	[Bmp2, Ccn2, Ccn3, Col11a1, Ecm1, Hspg2, Ltbp3, Mef2c, Mustn1, Sfrp2, Sox9, Trps1]	20	24	8	48	19.6311	23.5161	8.41678	48.436	[Bmp2, Ccn2, Ccn3, Col11a1, Creb3l2, Ecm1, Hspg2, Ltbp3, Mef2c, Mustn1, Serpinh1, Sfrp2, Sox9, Trps1]
GO:0001936	regulation of endothelial cell proliferation	GO_BiologicalProcess-EBI-UniProt-GOA-ACAP-ARAP_13.05.2021_00h00	1.19998e-05	3.90417e-05	4.00298e-32	4.53672e-31	[5, 6]	Group32	8.72483	13	None Specific Cluster	[Cav2, Cdh13, Ecm1, Hmgb1, Nr4a1]	[Cdh13, Ecm1, Gja1, Nr4a1, Sparc]	[Cdh13, Ecm1, Thbs1]	[Apoe, Bmp2, Cdh13, Cxcl12, Ecm1, Jun, Mef2c, Thbs1]	23.8095	23.8095	14.2857	38.0952	23.3305	23.2896	15.0043	38.3757	[Apoe, Bmp2, Cav2, Cdh13, Cxcl12, Ecm1, Gja1, Hmgb1, Jun, Mef2c, Nr4a1, Sparc, Thbs1]
GO:0030282	bone mineralization	GO_BiologicalProcess-EBI-UniProt-GOA-ACAP-ARAP_13.05.2021_00h00	9.35246e-08	5.26931e-07	4.00298e-32	4.53672e-31	[3, 5, 6, 7]	Group32	11.2782	15	None Specific Cluster	[Ecm1, Tmem38b]	[Ecm1, Gja1, Klf10, Ltbp3, Tcf7l2, Tmem38b]	[Atraid, Ecm1, Mgp, Tgfb3]	[Aspn, Bmp2, Ecm1, Gpm6b, Lox, Ltbp3, Mef2c, Mgp, Sox9]	9.52381	28.5714	19.0476	42.8571	9.28964	27.8201	19.9145	42.9758	[Aspn, Atraid, Bmp2, Ecm1, Gja1, Gpm6b, Klf10, Lox, Ltbp3, Mef2c, Mgp, Sox9, Tcf7l2, Tgfb3, Tmem38b]
GO:0071364	cellular response to epidermal growth factor stimulus	GO_BiologicalProcess-EBI-UniProt-GOA-ACAP-ARAP_13.05.2021_00h00	0.000866931	0.0013907	4.00298e-32	4.53672e-31	[4, 6]	Group32	10.9091	6	None Specific Cluster	[Col1a1, Eef1a1, Gstp1]	[Arpc2, Gstp1, Ncl]	[Gstp1, Ncl]	[Gstp1, Ncl, Sox9]	27.2727	27.2727	18.1818	27.2727	26.7317	26.6849	19.1019	27.4815	[Arpc2, Col1a1, Eef1a1, Gstp1, Ncl, Sox9]
GO:0070167	regulation of biomineral tissue development	GO_BiologicalProcess-EBI-UniProt-GOA-ACAP-ARAP_13.05.2021_00h00	2.25295e-07	1.0621e-06	4.00298e-32	4.53672e-31	[3, 4, 5, 6, 7]	Group32	12.381	13	None Specific Cluster	[Ecm1, Gas6]	[Ecm1, Gja1, Ltbp3]	[Atraid, Cebpb, Ecm1, Gas6, Mgp, Tgfb3]	[Aspn, Bmp2, Ecm1, Gpm6b, Ltbp3, Mef2c, Mgp, Sox9]	10.5263	15.7895	31.5789	42.1053	10.178	15.2402	32.7282	41.8536	[Aspn, Atraid, Bmp2, Cebpb, Ecm1, Gas6, Gja1, Gpm6b, Ltbp3, Mef2c, Mgp, Sox9, Tgfb3]
GO:0060348	bone development	GO_BiologicalProcess-EBI-UniProt-GOA-ACAP-ARAP_13.05.2021_00h00	3.21175e-10	3.53293e-09	4.00298e-32	4.53672e-31	[4, 5, 6]	Group32	9.67742	24	None Specific Cluster	[Anxa2, Atp6ap1, Bgn, Col1a1, Pafah1b1, Pls3, Serpinh1, Sfrp2, Tmem38b]	[Gja1, Ltbp3, Pls3, Rhoa, Sfrp2, Sparc, Tmem38b]	[Anxa2, Bgn, Tgfb3, Thbs1]	[Bgn, Bmp2, Cadm1, Chad, Epyc, Hspg2, Lox, Ltbp3, Mef2c, Pls3, Sfrp2, Sox9, Tesc, Thbs1]	26.4706	20.5882	11.7647	41.1765	25.9607	20.1562	12.3673	41.5158	[Anxa2, Atp6ap1, Bgn, Bmp2, Cadm1, Chad, Col1a1, Epyc, Gja1, Hspg2, Lox, Ltbp3, Mef2c, Pafah1b1, Pls3, Rhoa, Serpinh1, Sfrp2, Sox9, Sparc, Tesc, Tgfb3, Thbs1, Tmem38b]
GO:0051216	cartilage development	GO_BiologicalProcess-EBI-UniProt-GOA-ACAP-ARAP_13.05.2021_00h00	6.79915e-09	5.06647e-08	4.00298e-32	4.53672e-31	[4, 5, 6]	Group32	9.41704	21	None Specific Cluster	[Bgn, Col1a1, Creb3l2, Ecm1, Mustn1, Serpinh1, Sfrp2]	[Bmp3, Ccn2, Creb3l2, Ecm1, Ltbp3, Mustn1, Sfrp2, Timp1]	[Bgn, Ecm1, Mgp, Mustn1, Thbs1, Timp1]	[Bgn, Bmp2, Ccn2, Ccn3, Col11a1, Ecm1, Epyc, Hspg2, Ltbp3, Mef2c, Mgp, Mustn1, Sfrp2, Sox9, Thbs1, Trps1]	18.9189	21.6216	16.2162	43.2432	18.4863	21.0902	16.9841	43.4394	[Bgn, Bmp2, Bmp3, Ccn2, Ccn3, Col11a1, Col1a1, Creb3l2, Ecm1, Epyc, Hspg2, Ltbp3, Mef2c, Mgp, Mustn1, Serpinh1, Sfrp2, Sox9, Thbs1, Timp1, Trps1]
GO:0032526	response to retinoic acid	GO_BiologicalProcess-EBI-UniProt-GOA-ACAP-ARAP_13.05.2021_00h00	3.82738e-05	9.82361e-05	4.00298e-32	4.53672e-31	[4, 5]	Group32	9.09091	11	None Specific Cluster	[Col1a1, Ctsh, Igfbp7]	[Gja1, Igfbp2, Igfbp7, Tnc]	[Igfbp2]	[Igfbp2, Igfbp7, Klf4, Mef2c, Serpinf1, Sox9, Tesc]	20	26.6667	6.66667	46.6667	19.6577	26.1644	7.02349	47.1544	[Col1a1, Ctsh, Gja1, Igfbp2, Igfbp7, Klf4, Mef2c, Serpinf1, Sox9, Tesc, Tnc]
GO:0031214	biomineral tissue development	GO_BiologicalProcess-EBI-UniProt-GOA-ACAP-ARAP_13.05.2021_00h00	7.20814e-10	7.56854e-09	4.00298e-32	4.53672e-31	[2, 4, 5, 6]	Group32	11.236	20	None Specific Cluster	[Col1a1, Ecm1, Gas6, Hacd1, Tmem38b]	[Ecm1, Gja1, Hacd1, Klf10, Ltbp3, Spp1, Tcf7l2, Tmem38b]	[Atraid, Cebpb, Ecm1, Gas6, Mgp, Tgfb3]	[Aspn, Bmp2, Ecm1, Gpm6b, Lox, Ltbp3, Mef2c, Mgp, Sox9]	17.8571	28.5714	21.4286	32.1429	17.4401	27.8552	22.4321	32.2726	[Aspn, Atraid, Bmp2, Cebpb, Col1a1, Ecm1, Gas6, Gja1, Gpm6b, Hacd1, Klf10, Lox, Ltbp3, Mef2c, Mgp, Sox9, Spp1, Tcf7l2, Tgfb3, Tmem38b]
GO:0061448	connective tissue development	GO_BiologicalProcess-EBI-UniProt-GOA-ACAP-ARAP_13.05.2021_00h00	7.3878e-12	1.42215e-10	4.00298e-32	4.53672e-31	[4]	Group32	9.47712	29	None Specific Cluster	[Acta2, Bgn, Col1a1, Creb3l2, Ecm1, Egr1, Mustn1, Serpinh1, Sfrp2]	[Acta2, Arid5b, Bmp3, Ccn2, Creb3l2, Ecm1, Egr1, Ltbp3, Mustn1, Sfrp2, Timp1, Xbp1]	[Bgn, Ecm1, Mgp, Mustn1, Thbs1, Timp1]	[Acta2, Arid5b, Bgn, Bmp2, Ccn2, Ccn3, Col11a1, Ecm1, Epyc, Hspg2, Lmna, Lox, Ltbp3, Mef2c, Mgp, Mustn1, Selenom, Sfrp2, Sox9, Thbs1, Trps1, Ubc]	18.3673	24.4898	12.2449	44.898	17.9902	23.9449	12.8554	45.2094	[Acta2, Arid5b, Bgn, Bmp2, Bmp3, Ccn2, Ccn3, Col11a1, Col1a1, Creb3l2, Ecm1, Egr1, Epyc, Hspg2, Lmna, Lox, Ltbp3, Mef2c, Mgp, Mustn1, Selenom, Serpinh1, Sfrp2, Sox9, Thbs1, Timp1, Trps1, Ubc, Xbp1]
GO:0030279	negative regulation of ossification	GO_BiologicalProcess-EBI-UniProt-GOA-ACAP-ARAP_13.05.2021_00h00	0.00175552	0.00259951	4.00298e-32	4.53672e-31	[3, 4, 5]	Group32	11.6279	5	None Specific Cluster	[Ecm1]	[Ecm1, Ltbp3]	[Ecm1]	[Ecm1, Ltbp3, Mef2c, Sost, Sox9]	11.1111	22.2222	11.1111	55.5556	10.8594	21.6808	11.6399	55.8199	[Ecm1, Ltbp3, Mef2c, Sost, Sox9]
GO:0098868	bone growth	GO_BiologicalProcess-EBI-UniProt-GOA-ACAP-ARAP_13.05.2021_00h00	0.00600524	0.00753918	4.00298e-32	4.53672e-31	[3, 4]	Group32	11.1111	4	None Specific Cluster	[Ecm1]	[Ecm1]	[Ecm1, Thbs1]	[Ecm1, Fbln5, Sox9, Thbs1]	12.5	12.5	25	50	12.1151	12.0939	25.9715	49.8195	[Ecm1, Fbln5, Sox9, Thbs1]
GO:0030278	regulation of ossification	GO_BiologicalProcess-EBI-UniProt-GOA-ACAP-ARAP_13.05.2021_00h00	2.6765e-05	7.44904e-05	4.00298e-32	4.53672e-31	[3, 4]	Group32	8.69565	12	None Specific Cluster	[Ecm1]	[Ecm1, Gja1, Ltbp3, Tob2]	[Atraid, Ecm1, Mgp, Tgfb3]	[Bmp2, Ecm1, Gpm6b, Ltbp3, Mef2c, Mgp, Sost, Sox9]	5.88235	23.5294	23.5294	47.0588	5.71271	22.8108	24.4931	46.9834	[Atraid, Bmp2, Ecm1, Gja1, Gpm6b, Ltbp3, Mef2c, Mgp, Sost, Sox9, Tgfb3, Tob2]
GO:0034405	response to fluid shear stress	GO_BiologicalProcess-EBI-UniProt-GOA-ACAP-ARAP_13.05.2021_00h00	5.7464e-06	2.04218e-05	4.00298e-32	4.53672e-31	[3]	Group32	20	7	None Specific Cluster	[]	[Gja1, Spp1, Xbp1]	[Tgfb3]	[Klf2, Klf4, Mef2c]	0	42.8571	14.2857	42.8571	0	41.8801	14.9896	43.1303	[Gja1, Klf2, Klf4, Mef2c, Spp1, Tgfb3, Xbp1]
GO:0007179	transforming growth factor beta receptor signaling pathway	GO_BiologicalProcess-EBI-UniProt-GOA-ACAP-ARAP_13.05.2021_00h00	7.75731e-13	2.23992e-11	7.14077e-36	1.21393e-34	[5, 6, 7, 8]	Group31	12.8342	24	None Specific Cluster	[Cav2, Fkbp1a, Gpi1, Htra1, Ltbp4, Pmepa1]	[Bambi, Fkbp1a, Htra1, Ltbp3, Ltbp4, Pmepa1, Xbp1]	[Hspa5, Pmepa1, Rasl11b, Tgfb3, Thbs1]	[Aspn, Bmp2, Fos, Hsp90ab1, Hspa5, Htra1, Itga8, Itgb1, Jun, Lox, Ltbp1, Ltbp3, Npnt, Pmepa1, Rasl11b, Thbs1, Zyx]	17.1429	20	14.2857	48.5714	16.7486	19.5058	14.9602	48.7853	[Aspn, Bambi, Bmp2, Cav2, Fkbp1a, Fos, Gpi1, Hsp90ab1, Hspa5, Htra1, Itga8, Itgb1, Jun, Lox, Ltbp1, Ltbp3, Ltbp4, Npnt, Pmepa1, Rasl11b, Tgfb3, Thbs1, Xbp1, Zyx]
GO:0048251	elastic fiber assembly	GO_BiologicalProcess-EBI-UniProt-GOA-ACAP-ARAP_13.05.2021_00h00	7.42446e-05	0.000164909	7.14077e-36	1.21393e-34	[5, 6, 7]	Group31	33.3333	4	None Specific Cluster	[Myh11]	[Ltbp3, Myh11]	[Myh11]	[Fbln5, Lox, Ltbp3, Myh11]	12.5	25	12.5	50	12.2241	24.4054	13.1026	50.2678	[Fbln5, Lox, Ltbp3, Myh11]
GO:0003382	epithelial cell morphogenesis	GO_BiologicalProcess-EBI-UniProt-GOA-ACAP-ARAP_13.05.2021_00h00	0.00408202	0.00538827	7.14077e-36	1.21393e-34	[5, 6, 7]	Group31	9.61539	5	None Specific Cluster	[Rock1]	[Col15a1, Palld, Rock1]	[]	[Col18a1, Fat1]	16.6667	50	0	33.3333	16.5267	49.493	0	33.9803	[Col15a1, Col18a1, Fat1, Palld, Rock1]
GO:0002063	chondrocyte development	GO_BiologicalProcess-EBI-UniProt-GOA-ACAP-ARAP_13.05.2021_00h00	0.000511423	0.000915805	7.14077e-36	1.21393e-34	[4, 5, 6, 7, 8]	Group31	15.1515	5	None Specific Cluster	[Ecm1, Serpinh1, Sfrp2]	[Ecm1, Sfrp2]	[Ecm1]	[Col11a1, Ecm1, Sfrp2, Sox9]	30	20	10	40	29.468	19.6109	10.5286	40.3926	[Col11a1, Ecm1, Serpinh1, Sfrp2, Sox9]
GO:0030199	collagen fibril organization	GO_BiologicalProcess-EBI-UniProt-GOA-ACAP-ARAP_13.05.2021_00h00	2.44708e-07	1.13055e-06	7.14077e-36	1.21393e-34	[5, 6]	Group31	17.2414	10	None Specific Cluster	[Anxa2, Col1a1, Optc, Serpinh1, Sfrp2]	[Aebp1, Col14a1, Sfrp2]	[Anxa2, Dpt]	[Aebp1, Col11a1, Lox, Sfrp2]	35.7143	21.4286	14.2857	28.5714	35.0861	21.0148	15.0431	28.8561	[Aebp1, Anxa2, Col11a1, Col14a1, Col1a1, Dpt, Lox, Optc, Serpinh1, Sfrp2]
GO:0030198	extracellular matrix organization	GO_BiologicalProcess-EBI-UniProt-GOA-ACAP-ARAP_13.05.2021_00h00	1.69428e-18	1.95689e-16	7.14077e-36	1.21393e-34	[5]	Group31	11.9122	38	None Specific Cluster	[Anxa2, Cav2, Col1a1, Col4a2, Crispld2, Gas6, Myh11, Optc, Serpinh1, Sfrp2, Tmem38b]	[Aebp1, App, Ccdc80, Ccn2, Col14a1, Col15a1, Col4a5, Crispld2, Fn1, Lamb2, Ltbp3, Myh11, Sfrp2, Tmem38b]	[Anxa2, Dpt, Eln, Fn1, Gas6, Myh11]	[Abi3bp, Aebp1, Bmp2, Ccn2, Col11a1, Col18a1, Col4a2, Crispld2, Eln, Fbln1, Fbln2, Fbln5, Gpm6b, Hspg2, Itga8, Itgb1, Lox, Ltbp3, Mmp23, Myh11, Npnt, Sfrp2, Sox9]	20.3704	25.9259	11.1111	42.5926	19.9812	25.3861	11.6821	42.9506	[Abi3bp, Aebp1, Anxa2, App, Bmp2, Cav2, Ccdc80, Ccn2, Col11a1, Col14a1, Col15a1, Col18a1, Col1a1, Col4a2, Col4a5, Crispld2, Dpt, Eln, Fbln1, Fbln2, Fbln5, Fn1, Gas6, Gpm6b, Hspg2, Itga8, Itgb1, Lamb2, Lox, Ltbp3, Mmp23, Myh11, Npnt, Optc, Serpinh1, Sfrp2, Sox9, Tmem38b]
WP:85	Focal Adhesion	WikiPathways_13.05.2021	6.11387e-13	2.01758e-11	7.14077e-36	1.21393e-34	[-1]	Group31	12.973	24	None Specific Cluster	[Actg1, Cav2, Col1a1, Col4a2, Flna, Rap1b, Rock1, Selenop, Tln1]	[Actg1, Fn1, Lamb2, Map2k2, Pik3r1, Rhoa, Rock1, Spp1, Tnc, Vcl]	[Actg1, Fn1, Thbs1]	[Chad, Col11a1, Col4a2, Itga8, Itgb1, Jun, Selenop, Thbs1, Zyx]	29.0323	32.2581	9.67742	29.0323	28.6164	31.7403	10.2243	29.419	[Actg1, Cav2, Chad, Col11a1, Col1a1, Col4a2, Flna, Fn1, Itga8, Itgb1, Jun, Lamb2, Map2k2, Pik3r1, Rap1b, Rhoa, Rock1, Selenop, Spp1, Thbs1, Tln1, Tnc, Vcl, Zyx]
WP:3855	Dysregulated miRNA targeting in insulin/PI3K-AKT signaling	WikiPathways_13.05.2021	0.00178871	0.00263179	7.14077e-36	1.21393e-34	[-1]	Group31	15.3846	4	None Specific Cluster	[Col1a1, Col4a2, Rheb]	[Pik3r1, Rheb]	[]	[Col4a2]	50	33.3333	0	16.6667	49.7963	33.1394	0	17.0643	[Col1a1, Col4a2, Pik3r1, Rheb]
WP:2573	Primary Focal Segmental Glomerulosclerosis FSGS	WikiPathways_13.05.2021	2.21416e-07	1.06557e-06	7.14077e-36	1.21393e-34	[-1]	Group31	15.2778	11	None Specific Cluster	[Cd151, Synpo, Tln1, Vim, Ywhaq]	[Col4a5, Lamb2, Vcl, Vim]	[Cd151, Vim]	[Cd151, Cdkn1a, Fat1, Itgb1]	33.3333	26.6667	13.3333	26.6667	32.7892	26.1854	14.0583	26.9671	[Cd151, Cdkn1a, Col4a5, Fat1, Itgb1, Lamb2, Synpo, Tln1, Vcl, Vim, Ywhaq]
R-MMU:8948216	Collagen chain trimerization	REACTOME_Pathways_16.11.2021	1.45909e-05	4.55472e-05	7.14077e-36	1.21393e-34	[-1]	Group31	17.5	7	None Specific Cluster	[Col1a1, Col4a2]	[Col14a1, Col15a1, Col4a5]	[]	[Col11a1, Col18a1, Col4a2]	25	37.5	0	37.5	24.7559	37.0688	0	38.1753	[Col11a1, Col14a1, Col15a1, Col18a1, Col1a1, Col4a2, Col4a5]
R-MMU:76009	Platelet Aggregation (Plug Formation)	REACTOME_Pathways_16.11.2021	0.00600524	0.00753918	7.14077e-36	1.21393e-34	[-1]	Group31	11.1111	4	None Specific Cluster	[Col1a1, Rap1b, Tln1]	[Fn1]	[Fn1]	[]	60	20	20	0	59.1703	19.6889	21.1409	0	[Col1a1, Fn1, Rap1b, Tln1]
R-MMU:3000178	ECM proteoglycans	REACTOME_Pathways_16.11.2021	1.5013e-08	1.05091e-07	7.14077e-36	1.21393e-34	[-1]	Group31	22.7273	10	None Specific Cluster	[Bgn, Col1a1]	[App, Fn1, Sparc, Tnc]	[Bgn, Fn1]	[Bgn, Dcn, Hspg2, Itga8, Itgb1]	15.3846	30.7692	15.3846	38.4615	15.0637	30.0746	16.1463	38.7154	[App, Bgn, Col1a1, Dcn, Fn1, Hspg2, Itga8, Itgb1, Sparc, Tnc]
R-MMU:3000171	Non-integrin membrane-ECM interactions	REACTOME_Pathways_16.11.2021	8.03668e-07	3.3754e-06	7.14077e-36	1.21393e-34	[-1]	Group31	21.0526	8	None Specific Cluster	[Col1a1, Col4a2]	[Col4a5, Fn1]	[Fn1]	[Col11a1, Col4a2, Hspg2, Itgb1, Sdc4]	20	20	10	50	19.5913	19.557	10.4997	50.352	[Col11a1, Col1a1, Col4a2, Col4a5, Fn1, Hspg2, Itgb1, Sdc4]
R-MMU:3000157	Laminin interactions	REACTOME_Pathways_16.11.2021	8.87069e-06	3.0584e-05	7.14077e-36	1.21393e-34	[-1]	Group31	24	6	None Specific Cluster	[Col4a2]	[Col4a5, Lamb2]	[]	[Col18a1, Col4a2, Hspg2, Itgb1]	14.2857	28.5714	0	57.1429	14.0673	28.0853	0	57.8474	[Col18a1, Col4a2, Col4a5, Hspg2, Itgb1, Lamb2]
R-MMU:216083	Integrin cell surface interactions	REACTOME_Pathways_16.11.2021	1.64432e-07	8.44086e-07	7.14077e-36	1.21393e-34	[-1]	Group31	15.7143	11	None Specific Cluster	[Col1a1, Col4a2]	[Cd47, Col4a5, Fn1, Spp1, Tnc]	[Fn1]	[Col18a1, Col4a2, Hspg2, Itga8, Itgb1]	15.3846	38.4615	7.69231	38.4615	15.1477	37.8029	8.11815	38.9313	[Cd47, Col18a1, Col1a1, Col4a2, Col4a5, Fn1, Hspg2, Itga8, Itgb1, Spp1, Tnc]
R-MMU:2022090	Assembly of collagen fibrils and other multimeric structures	REACTOME_Pathways_16.11.2021	1.73172e-07	8.69627e-07	7.14077e-36	1.21393e-34	[-1]	Group31	17.8571	10	None Specific Cluster	[Cd151, Col1a1, Col4a2, Ctsb]	[Col14a1, Col15a1, Col4a5, Ctsb]	[Cd151, Ctsb]	[Cd151, Col11a1, Col18a1, Col4a2, Lox]	26.6667	26.6667	13.3333	33.3333	26.1832	26.1373	14.0325	33.647	[Cd151, Col11a1, Col14a1, Col15a1, Col18a1, Col1a1, Col4a2, Col4a5, Ctsb, Lox]
R-MMU:186797	Signaling by PDGF	REACTOME_Pathways_16.11.2021	0.0228036	0.0254475	7.14077e-36	1.21393e-34	[-1]	Group31	7.54717	4	None Specific Cluster	[Col4a2]	[Col4a5, Pik3r1, Spp1]	[]	[Col4a2]	20	60	0	20	19.9093	59.6231	0	20.4676	[Col4a2, Col4a5, Pik3r1, Spp1]
R-MMU:1650814	Collagen biosynthesis and modifying enzymes	REACTOME_Pathways_16.11.2021	3.31212e-06	1.25426e-05	7.14077e-36	1.21393e-34	[-1]	Group31	15	9	None Specific Cluster	[Col1a1, Col4a2, Serpinh1]	[Col14a1, Col15a1, Col4a5]	[]	[Col11a1, Col18a1, Col4a2, P3h3]	30	30	0	40	29.6826	29.6306	0	40.6868	[Col11a1, Col14a1, Col15a1, Col18a1, Col1a1, Col4a2, Col4a5, P3h3, Serpinh1]
R-MMU:1474290	Collagen formation	REACTOME_Pathways_16.11.2021	8.84159e-08	5.10602e-07	7.14077e-36	1.21393e-34	[-1]	Group31	14.8148	12	None Specific Cluster	[Cd151, Col1a1, Col4a2, Ctsb, Serpinh1]	[Col14a1, Col15a1, Col4a5, Ctsb]	[Cd151, Ctsb]	[Cd151, Col11a1, Col18a1, Col4a2, Lox, P3h3]	29.4118	23.5294	11.7647	35.2941	28.8934	23.0742	12.3879	35.6445	[Cd151, Col11a1, Col14a1, Col15a1, Col18a1, Col1a1, Col4a2, Col4a5, Ctsb, Lox, P3h3, Serpinh1]
R-MMU:1474244	Extracellular matrix organization	REACTOME_Pathways_16.11.2021	7.72231e-24	1.78385e-21	7.14077e-36	1.21393e-34	[-1]	Group31	15.625	40	None Specific Cluster	[Bgn, Cd151, Col1a1, Col4a2, Ctsb, Ctsd, Htra1, Ltbp4, Optc, Serpinh1, Sh3pxd2a]	[App, Capn15, Cd47, Col14a1, Col15a1, Col4a5, Ctsb, Ctsd, Fn1, Htra1, Lamb2, Ltbp3, Ltbp4, Scube3, Sparc, Spp1, Timp1, Tnc]	[Bgn, Cd151, Ctsb, Ctsd, Eln, Fn1, Timp1]	[Bgn, Bmp2, Cd151, Col11a1, Col18a1, Col4a2, Ctsd, Dcn, Eln, Fbln2, Fbln5, Hspg2, Htra1, Itga8, Itgb1, Lox, Ltbp1, Ltbp3, Mfap5, P3h3, Sdc4]	19.2982	31.579	12.2807	36.8421	18.9458	30.9478	12.9228	37.1836	[App, Bgn, Bmp2, Capn15, Cd151, Cd47, Col11a1, Col14a1, Col15a1, Col18a1, Col1a1, Col4a2, Col4a5, Ctsb, Ctsd, Dcn, Eln, Fbln2, Fbln5, Fn1, Hspg2, Htra1, Itga8, Itgb1, Lamb2, Lox, Ltbp1, Ltbp3, Ltbp4, Mfap5, Optc, P3h3, Scube3, Sdc4, Serpinh1, Sh3pxd2a, Sparc, Spp1, Timp1, Tnc]
R-MMU:1474228	Degradation of the extracellular matrix	REACTOME_Pathways_16.11.2021	3.67133e-11	4.9887e-10	7.14077e-36	1.21393e-34	[-1]	Group31	15.126	18	None Specific Cluster	[Col1a1, Col4a2, Ctsb, Ctsd, Htra1, Optc]	[Capn15, Col15a1, Col4a5, Ctsb, Ctsd, Fn1, Htra1, Scube3, Spp1, Timp1]	[Ctsb, Ctsd, Eln, Fn1, Timp1]	[Col11a1, Col18a1, Col4a2, Ctsd, Dcn, Eln, Hspg2, Htra1]	20.6897	34.4828	17.2414	27.5862	20.2935	33.7632	18.1266	27.8168	[Capn15, Col11a1, Col15a1, Col18a1, Col1a1, Col4a2, Col4a5, Ctsb, Ctsd, Dcn, Eln, Fn1, Hspg2, Htra1, Optc, Scube3, Spp1, Timp1]
R-MMU:1442490	Collagen degradation	REACTOME_Pathways_16.11.2021	3.12638e-06	1.20365e-05	7.14077e-36	1.21393e-34	[-1]	Group31	17.7778	8	None Specific Cluster	[Col1a1, Col4a2, Ctsb, Ctsd]	[Col15a1, Col4a5, Ctsb, Ctsd]	[Ctsb, Ctsd]	[Col11a1, Col18a1, Col4a2, Ctsd]	28.5714	28.5714	14.2857	28.5714	28.0723	28.0231	15.0449	28.8596	[Col11a1, Col15a1, Col18a1, Col1a1, Col4a2, Col4a5, Ctsb, Ctsd]
GO:0045581	negative regulation of T cell differentiation	GO_BiologicalProcess-EBI-UniProt-GOA-ACAP-ARAP_13.05.2021_00h00	0.00287379	0.00399907	1.85688e-26	1.05223e-25	[6, 7, 8, 9, 10, 11, 12, 13]	Group30	10.4167	5	None Specific Cluster	[Anxa1, Hmgb1]	[Anxa1, Fgl2]	[Anxa1, Cd74, Hspb1]	[]	28.5714	28.5714	42.8571	0	27.7312	27.6826	44.5862	0	[Anxa1, Cd74, Fgl2, Hmgb1, Hspb1]
GO:0045670	regulation of osteoclast differentiation	GO_BiologicalProcess-EBI-UniProt-GOA-ACAP-ARAP_13.05.2021_00h00	0.000189214	0.000380073	1.85688e-26	1.05223e-25	[6, 7, 8, 9, 10, 11]	Group30	10.2564	8	None Specific Cluster	[Atp6ap1]	[Fstl3, Klf10, Pik3r1, Tob2]	[Cebpb, Fstl3]	[Fos, Mafb]	11.1111	44.4444	22.2222	22.2222	10.8781	43.436	23.3197	22.3663	[Atp6ap1, Cebpb, Fos, Fstl3, Klf10, Mafb, Pik3r1, Tob2]
GO:0006693	prostaglandin metabolic process	GO_BiologicalProcess-EBI-UniProt-GOA-ACAP-ARAP_13.05.2021_00h00	0.00480543	0.00620142	1.85688e-26	1.05223e-25	[7, 8, 10]	Group30	9.25926	5	None Specific Cluster	[Anxa1, Gstp1, Mif, Ptgis]	[Anxa1, Gstp1]	[Anxa1, Cd74, Gstp1]	[Gstp1]	40	20	30	10	39.062	19.4967	31.4019	10.0394	[Anxa1, Cd74, Gstp1, Mif, Ptgis]
GO:0030316	osteoclast differentiation	GO_BiologicalProcess-EBI-UniProt-GOA-ACAP-ARAP_13.05.2021_00h00	9.56856e-08	5.26271e-07	1.85688e-26	1.05223e-25	[6, 7, 8, 9, 10]	Group30	12.1739	14	None Specific Cluster	[Anxa2, Atp6ap1, Cd81, Glo1, Pafah1b1, Sh3pxd2a]	[Cd81, Fstl3, Gab2, Glo1, Klf10, Pik3r1, Tob2]	[Anxa2, Cd81, Cebpb, Fstl3]	[Cd81, Fos, Mafb]	30	35	20	15	29.4705	34.322	21.059	15.1485	[Anxa2, Atp6ap1, Cd81, Cebpb, Fos, Fstl3, Gab2, Glo1, Klf10, Mafb, Pafah1b1, Pik3r1, Sh3pxd2a, Tob2]
GO:0019834	phospholipase A2 inhibitor activity	GO_BiologicalProcess-EBI-UniProt-GOA-ACAP-ARAP_13.05.2021_00h00	8.17775e-05	0.000178213	1.85688e-26	1.05223e-25	[8]	Group30	60	3	None Specific Cluster	[Anxa1, Anxa2, Anxa3]	[Anxa1, Anxa3]	[Anxa1, Anxa2, Anxa3]	[Anxa3]	33.3333	22.2222	33.3333	11.1111	32.467	21.6068	34.8003	11.1259	[Anxa1, Anxa2, Anxa3]
GO:0002762	negative regulation of myeloid leukocyte differentiation	GO_BiologicalProcess-EBI-UniProt-GOA-ACAP-ARAP_13.05.2021_00h00	0.00408202	0.00538827	1.85688e-26	1.05223e-25	[5, 6, 7, 8, 9, 10, 11]	Group30	9.61539	5	None Specific Cluster	[Nme2]	[Fstl3, Nme2, Pik3r1, Tob2]	[Fstl3, Nme2]	[Mafb, Nme2]	11.1111	44.4444	22.2222	22.2222	10.8781	43.436	23.3197	22.3663	[Fstl3, Mafb, Nme2, Pik3r1, Tob2]
GO:0031102	neuron projection regeneration	GO_BiologicalProcess-EBI-UniProt-GOA-ACAP-ARAP_13.05.2021_00h00	3.64351e-06	1.3575e-05	1.85688e-26	1.05223e-25	[4, 6, 7, 9, 10, 11]	Group30	12.987	10	None Specific Cluster	[Flna, Mif, Rtn4]	[Lamb2, Map2k2, Rtn4, Tnc]	[Neo1]	[Apoe, Jun, Klf4]	27.2727	36.3636	9.09091	27.2727	26.9083	35.8148	9.61402	27.6629	[Apoe, Flna, Jun, Klf4, Lamb2, Map2k2, Mif, Neo1, Rtn4, Tnc]
GO:2001243	negative regulation of intrinsic apoptotic signaling pathway	GO_BiologicalProcess-EBI-UniProt-GOA-ACAP-ARAP_13.05.2021_00h00	4.13264e-05	0.00010265	1.85688e-26	1.05223e-25	[5, 6, 7, 8, 9]	Group30	9.90099	10	None Specific Cluster	[Mif, Tpt1]	[Mcl1, Xbp1]	[Cd74, Clu, Gpx1, Hspb1, Mcl1, Tpt1]	[Cxcl12, Tmbim6]	16.6667	16.6667	50	16.6667	16.0208	15.9927	51.5164	16.4701	[Cd74, Clu, Cxcl12, Gpx1, Hspb1, Mcl1, Mif, Tmbim6, Tpt1, Xbp1]
GO:1902229	regulation of intrinsic apoptotic signaling pathway in response to DNA damage	GO_BiologicalProcess-EBI-UniProt-GOA-ACAP-ARAP_13.05.2021_00h00	0.000128369	0.000269575	1.85688e-26	1.05223e-25	[5, 6, 7, 8, 9]	Group30	15.3846	6	None Specific Cluster	[Hnrnpk, Mif, Tpt1]	[]	[Cd74, Clu, Tpt1]	[Cxcl12]	42.8571	0	42.8571	14.2857	41.4156	0	44.392	14.1924	[Cd74, Clu, Cxcl12, Hnrnpk, Mif, Tpt1]
GO:1902106	negative regulation of leukocyte differentiation	GO_BiologicalProcess-EBI-UniProt-GOA-ACAP-ARAP_13.05.2021_00h00	6.78193e-05	0.000153591	1.85688e-26	1.05223e-25	[4, 5, 6, 7, 8, 9, 10]	Group30	9.34579	10	None Specific Cluster	[Anxa1, Hmgb1, Nme2]	[Anxa1, Fgl2, Fstl3, Nme2, Pik3r1, Tob2]	[Anxa1, Cd74, Fstl3, Hspb1, Nme2]	[Mafb, Nme2]	18.75	37.5	31.25	12.5	18.2872	36.5103	32.6691	12.5334	[Anxa1, Cd74, Fgl2, Fstl3, Hmgb1, Hspb1, Mafb, Nme2, Pik3r1, Tob2]
GO:0010763	positive regulation of fibroblast migration	GO_BiologicalProcess-EBI-UniProt-GOA-ACAP-ARAP_13.05.2021_00h00	0.000776086	0.00128975	1.85688e-26	1.05223e-25	[5, 6, 7, 8]	Group30	19.0476	4	None Specific Cluster	[Acta2, Actr3]	[Acta2, Actr3]	[Thbs1]	[Acta2, Itgb1, Thbs1]	25	25	12.5	37.5	24.5324	24.4894	13.1477	37.8306	[Acta2, Actr3, Itgb1, Thbs1]
GO:0001937	negative regulation of endothelial cell proliferation	GO_BiologicalProcess-EBI-UniProt-GOA-ACAP-ARAP_13.05.2021_00h00	0.00036824	0.000691573	1.85688e-26	1.05223e-25	[5, 6, 7]	Group30	12.766	6	None Specific Cluster	[Cav2]	[Gja1, Sparc]	[Thbs1]	[Apoe, Mef2c, Thbs1]	14.2857	28.5714	14.2857	42.8571	13.9811	27.9132	14.9859	43.1197	[Apoe, Cav2, Gja1, Mef2c, Sparc, Thbs1]
GO:0090303	positive regulation of wound healing	GO_BiologicalProcess-EBI-UniProt-GOA-ACAP-ARAP_13.05.2021_00h00	0.000153594	0.000319642	1.85688e-26	1.05223e-25	[4, 5, 6, 7]	Group30	12.2807	7	None Specific Cluster	[Actg1, Anxa1, Hmgb1]	[Actg1, Anxa1, Plpp3, Xbp1]	[Actg1, Anxa1, Thbs1]	[Itgb1, Thbs1]	25	33.3333	25	16.6667	24.4605	32.5568	26.2184	16.7643	[Actg1, Anxa1, Hmgb1, Itgb1, Plpp3, Thbs1, Xbp1]
GO:0061041	regulation of wound healing	GO_BiologicalProcess-EBI-UniProt-GOA-ACAP-ARAP_13.05.2021_00h00	5.37441e-07	2.34243e-06	1.85688e-26	1.05223e-25	[5, 6]	Group30	10.6061	14	None Specific Cluster	[Acta2, Actg1, Anxa1, Anxa2, Cd9, Hmgb1, Serpine2]	[Acta2, Actg1, Anxa1, Gja1, Plpp3, Serpine2, Xbp1]	[Actg1, Anxa1, Anxa2, Serpine2, Serping1, Thbs1]	[Acta2, Apoe, Itgb1, Thbs1]	29.1667	29.1667	25	16.6667	28.5352	28.4852	26.2165	16.7631	[Acta2, Actg1, Anxa1, Anxa2, Apoe, Cd9, Gja1, Hmgb1, Itgb1, Plpp3, Serpine2, Serping1, Thbs1, Xbp1]
GO:0008631	intrinsic apoptotic signaling pathway in response to oxidative stress	GO_BiologicalProcess-EBI-UniProt-GOA-ACAP-ARAP_13.05.2021_00h00	0.000463407	0.000836304	1.85688e-26	1.05223e-25	[4, 5, 6, 7]	Group30	12.2449	6	None Specific Cluster	[Arl6ip5]	[Arl6ip5, Mcl1, Ralbp1]	[Arl6ip5, Gpx1, Hspb1, Mcl1]	[Aldh2]	11.1111	33.3333	44.4444	11.1111	10.7408	32.1661	46.051	11.0421	[Aldh2, Arl6ip5, Gpx1, Hspb1, Mcl1, Ralbp1]
GO:0071709	membrane assembly	GO_BiologicalProcess-EBI-UniProt-GOA-ACAP-ARAP_13.05.2021_00h00	0.00287379	0.00399907	1.85688e-26	1.05223e-25	[5]	Group30	10.4167	5	None Specific Cluster	[Anxa2, Cav2, Psap]	[Psap, Syt11]	[Anxa2, Psap]	[Psap, S100a10]	33.3333	22.2222	22.2222	22.2222	32.6217	21.7097	23.3108	22.3578	[Anxa2, Cav2, Psap, S100a10, Syt11]
GO:0048146	positive regulation of fibroblast proliferation	GO_BiologicalProcess-EBI-UniProt-GOA-ACAP-ARAP_13.05.2021_00h00	1.21721e-05	3.90521e-05	1.85688e-26	1.05223e-25	[4, 5, 6]	Group30	12.8571	9	None Specific Cluster	[Anxa2, Esr1, Gas6, Mif]	[Esr1, Fn1]	[Anxa2, Cd74, Esr1, Fn1, Gas6]	[Cdkn1a, Fbln1, Jun]	28.5714	14.2857	35.7143	21.4286	27.7009	13.8262	37.1146	21.3583	[Anxa2, Cd74, Cdkn1a, Esr1, Fbln1, Fn1, Gas6, Jun, Mif]
GO:1903036	positive regulation of response to wounding	GO_BiologicalProcess-EBI-UniProt-GOA-ACAP-ARAP_13.05.2021_00h00	2.66274e-05	7.50114e-05	1.85688e-26	1.05223e-25	[3, 4, 5, 6]	Group30	11.6883	9	None Specific Cluster	[Actg1, Anxa1, Flna, Hmgb1, Mif]	[Actg1, Anxa1, Plpp3, Xbp1]	[Actg1, Anxa1, Thbs1]	[Itgb1, Thbs1]	35.7143	28.5714	21.4286	14.2857	35.0516	27.9921	22.5424	14.4139	[Actg1, Anxa1, Flna, Hmgb1, Itgb1, Mif, Plpp3, Thbs1, Xbp1]
GO:1903035	negative regulation of response to wounding	GO_BiologicalProcess-EBI-UniProt-GOA-ACAP-ARAP_13.05.2021_00h00	0.000677156	0.00114177	1.85688e-26	1.05223e-25	[3, 4, 5, 6]	Group30	8.51064	8	None Specific Cluster	[Anxa2, Cd9, Serpine2]	[Gja1, Serpine2]	[Anxa2, Neo1, Serpine2, Serping1, Thbs1]	[Apoe, Thbs1]	25	16.6667	41.6667	16.6667	24.1703	16.0853	43.1789	16.5655	[Anxa2, Apoe, Cd9, Gja1, Neo1, Serpine2, Serping1, Thbs1]
GO:1903034	regulation of response to wounding	GO_BiologicalProcess-EBI-UniProt-GOA-ACAP-ARAP_13.05.2021_00h00	3.78075e-09	3.11912e-08	1.85688e-26	1.05223e-25	[4, 5]	Group30	10.7955	19	None Specific Cluster	[Acta2, Actg1, Anxa1, Anxa2, Cd9, Flna, Hmgb1, Mif, Serpine2]	[Acta2, Actg1, Anxa1, Gja1, Map2k2, Plpp3, Serpine2, Xbp1]	[Actg1, Anxa1, Anxa2, Neo1, Serpine2, Serping1, Thbs1]	[Acta2, Apoe, Itgb1, Klf4, Thbs1]	31.0345	27.5862	24.1379	17.2414	30.3754	26.953	25.3232	17.3485	[Acta2, Actg1, Anxa1, Anxa2, Apoe, Cd9, Flna, Gja1, Hmgb1, Itgb1, Klf4, Map2k2, Mif, Neo1, Plpp3, Serpine2, Serping1, Thbs1, Xbp1]
GO:0048145	regulation of fibroblast proliferation	GO_BiologicalProcess-EBI-UniProt-GOA-ACAP-ARAP_13.05.2021_00h00	1.70171e-05	5.24128e-05	1.85688e-26	1.05223e-25	[4, 5]	Group30	9.90991	11	None Specific Cluster	[Anxa2, Esr1, Gas6, Gstp1, Mif, Nupr1]	[Esr1, Fn1, Gstp1, Nupr1]	[Anxa2, Cd74, Esr1, Fn1, Gas6, Gstp1]	[Cdkn1a, Fbln1, Gstp1, Jun]	30	20	30	20	29.2165	19.4435	31.3162	20.0239	[Anxa2, Cd74, Cdkn1a, Esr1, Fbln1, Fn1, Gas6, Gstp1, Jun, Mif, Nupr1]
GO:0002604	regulation of dendritic cell antigen processing and presentation	GO_BiologicalProcess-EBI-UniProt-GOA-ACAP-ARAP_13.05.2021_00h00	5.03062e-05	0.000122324	1.85688e-26	1.05223e-25	[4, 5]	Group30	36.3636	4	None Specific Cluster	[]	[Fgl2]	[Ccl19, Cd74, Thbs1]	[Ccl19, Thbs1]	0	16.6667	50	33.3333	0	15.9212	51.286	32.7928	[Ccl19, Cd74, Fgl2, Thbs1]
WP:374	Prostaglandin Synthesis and Regulation	WikiPathways_13.05.2021	3.32493e-05	8.62989e-05	1.85688e-26	1.05223e-25	[-1]	Group30	19.3548	6	None Specific Cluster	[Anxa1, Anxa2, Anxa3, Ptgis]	[Anxa1, Anxa3]	[Anxa1, Anxa2, Anxa3, S100a6]	[Anxa3, S100a10]	33.3333	16.6667	33.3333	16.6667	32.4148	16.179	34.7443	16.6619	[Anxa1, Anxa2, Anxa3, Ptgis, S100a10, S100a6]
R-MMU:446728	Cell junction organization	REACTOME_Pathways_16.11.2021	0.000351712	0.000665946	1.85688e-26	1.05223e-25	[-1]	Group30	10.7692	7	None Specific Cluster	[Actg1, Cd151, Cdh13, Flna]	[Actg1, Cdh13]	[Actg1, Cd151, Cdh13, Fblim1]	[Cadm1, Cd151, Cdh13, Itgb1]	28.5714	14.2857	28.5714	28.5714	27.7852	13.8683	29.7821	28.5645	[Actg1, Cadm1, Cd151, Cdh13, Fblim1, Flna, Itgb1]
GO:0030512	negative regulation of transforming growth factor beta receptor signaling pathway	GO_BiologicalProcess-EBI-UniProt-GOA-ACAP-ARAP_13.05.2021_00h00	2.55976e-07	1.13712e-06	1.18378e-22	5.74979e-22	[5, 6, 7, 8, 9, 10]	Group29	15.0685	11	None Specific Cluster	[Cav2, Fkbp1a, Htra1, Pmepa1]	[Bambi, Fkbp1a, Htra1, Pmepa1, Xbp1]	[Hspa5, Pmepa1, Rasl11b, Tgfb3]	[Aspn, Hspa5, Htra1, Ltbp1, Pmepa1, Rasl11b]	21.0526	26.3158	21.0526	31.579	20.5688	25.6659	22.047	31.7184	[Aspn, Bambi, Cav2, Fkbp1a, Hspa5, Htra1, Ltbp1, Pmepa1, Rasl11b, Tgfb3, Xbp1]
GO:0030514	negative regulation of BMP signaling pathway	GO_BiologicalProcess-EBI-UniProt-GOA-ACAP-ARAP_13.05.2021_00h00	0.00104874	0.00162589	1.18378e-22	5.74979e-22	[4, 5, 6, 7, 8, 9, 10]	Group29	10.5263	6	None Specific Cluster	[Htra1, Sfrp2]	[Bambi, Fstl3, Htra1, Sfrp2, Tcf7l2]	[Fstl3]	[Htra1, Sfrp2, Sost]	18.1818	45.4545	9.09091	27.2727	17.9417	44.7755	9.61554	27.6673	[Bambi, Fstl3, Htra1, Sfrp2, Sost, Tcf7l2]
GO:0017015	regulation of transforming growth factor beta receptor signaling pathway	GO_BiologicalProcess-EBI-UniProt-GOA-ACAP-ARAP_13.05.2021_00h00	3.04276e-09	2.60325e-08	1.18378e-22	5.74979e-22	[5, 6, 7, 8, 9]	Group29	13.3333	16	None Specific Cluster	[Cav2, Fkbp1a, Htra1, Pmepa1]	[Bambi, Fkbp1a, Htra1, Pmepa1, Xbp1]	[Hspa5, Pmepa1, Rasl11b, Tgfb3, Thbs1]	[Aspn, Hsp90ab1, Hspa5, Htra1, Itga8, Lox, Ltbp1, Npnt, Pmepa1, Rasl11b, Thbs1]	16	20	20	44	15.589	19.4521	20.8867	44.0721	[Aspn, Bambi, Cav2, Fkbp1a, Hsp90ab1, Hspa5, Htra1, Itga8, Lox, Ltbp1, Npnt, Pmepa1, Rasl11b, Tgfb3, Thbs1, Xbp1]
GO:0090101	negative regulation of transmembrane receptor protein serine/threonine kinase signaling pathway	GO_BiologicalProcess-EBI-UniProt-GOA-ACAP-ARAP_13.05.2021_00h00	5.56547e-09	4.28541e-08	1.18378e-22	5.74979e-22	[4, 5, 6, 7, 8, 9]	Group29	12.8	16	None Specific Cluster	[Cav2, Fkbp1a, Htra1, Pmepa1, Sfrp2]	[Bambi, Fkbp1a, Fstl3, Htra1, Pmepa1, Sfrp2, Tcf7l2, Xbp1]	[Fstl3, Hspa5, Pmepa1, Rasl11b, Tgfb3]	[Aspn, Ccn3, Hspa5, Htra1, Ltbp1, Pmepa1, Rasl11b, Sfrp2, Sost]	18.5185	29.6296	18.5185	33.3333	18.1174	28.9371	19.4195	33.526	[Aspn, Bambi, Cav2, Ccn3, Fkbp1a, Fstl3, Hspa5, Htra1, Ltbp1, Pmepa1, Rasl11b, Sfrp2, Sost, Tcf7l2, Tgfb3, Xbp1]
GO:0090100	positive regulation of transmembrane receptor protein serine/threonine kinase signaling pathway	GO_BiologicalProcess-EBI-UniProt-GOA-ACAP-ARAP_13.05.2021_00h00	0.000666824	0.00113262	1.18378e-22	5.74979e-22	[4, 5, 6, 7, 8, 9]	Group29	7.69231	9	None Specific Cluster	[]	[Bmp3]	[Neo1, Tgfb3, Thbs1]	[Bmp2, Hsp90ab1, Itga8, Npnt, Rbpms, Thbs1]	0	10	30	60	0	9.61506	30.9725	59.4125	[Bmp2, Bmp3, Hsp90ab1, Itga8, Neo1, Npnt, Rbpms, Tgfb3, Thbs1]
GO:0030502	negative regulation of bone mineralization	GO_BiologicalProcess-EBI-UniProt-GOA-ACAP-ARAP_13.05.2021_00h00	0.00640713	0.00791469	1.18378e-22	5.74979e-22	[4, 5, 6, 7, 8, 9]	Group29	15.7895	3	None Specific Cluster	[Ecm1]	[Ecm1, Ltbp3]	[Ecm1]	[Ecm1, Ltbp3, Sox9]	14.2857	28.5714	14.2857	42.8571	13.9811	27.9132	14.9859	43.1197	[Ecm1, Ltbp3, Sox9]
GO:0007179	transforming growth factor beta receptor signaling pathway	GO_BiologicalProcess-EBI-UniProt-GOA-ACAP-ARAP_13.05.2021_00h00	7.75731e-13	2.23992e-11	1.18378e-22	5.74979e-22	[5, 6, 7, 8]	Group29	12.8342	24	None Specific Cluster	[Cav2, Fkbp1a, Gpi1, Htra1, Ltbp4, Pmepa1]	[Bambi, Fkbp1a, Htra1, Ltbp3, Ltbp4, Pmepa1, Xbp1]	[Hspa5, Pmepa1, Rasl11b, Tgfb3, Thbs1]	[Aspn, Bmp2, Fos, Hsp90ab1, Hspa5, Htra1, Itga8, Itgb1, Jun, Lox, Ltbp1, Ltbp3, Npnt, Pmepa1, Rasl11b, Thbs1, Zyx]	17.1429	20	14.2857	48.5714	16.7486	19.5058	14.9602	48.7853	[Aspn, Bambi, Bmp2, Cav2, Fkbp1a, Fos, Gpi1, Hsp90ab1, Hspa5, Htra1, Itga8, Itgb1, Jun, Lox, Ltbp1, Ltbp3, Ltbp4, Npnt, Pmepa1, Rasl11b, Tgfb3, Thbs1, Xbp1, Zyx]
GO:0090092	regulation of transmembrane receptor protein serine/threonine kinase signaling pathway	GO_BiologicalProcess-EBI-UniProt-GOA-ACAP-ARAP_13.05.2021_00h00	8.00445e-11	9.24514e-10	1.18378e-22	5.74979e-22	[4, 5, 6, 7, 8]	Group29	9.92064	25	None Specific Cluster	[Cav2, Fkbp1a, Htra1, Pmepa1, Sfrp2]	[Bambi, Bmp3, Fkbp1a, Fstl3, Htra1, Pmepa1, Sfrp2, Tcf7l2, Xbp1]	[Fstl3, Hspa5, Neo1, Pmepa1, Rasl11b, Tgfb3, Thbs1]	[Aspn, Bmp2, Ccn3, Hsp90ab1, Hspa5, Htra1, Itga8, Lox, Ltbp1, Npnt, Pmepa1, Rasl11b, Rbpms, Sfrp2, Sost, Thbs1]	13.5135	24.3243	18.9189	43.2432	13.1801	23.6826	19.7782	43.3591	[Aspn, Bambi, Bmp2, Bmp3, Cav2, Ccn3, Fkbp1a, Fstl3, Hsp90ab1, Hspa5, Htra1, Itga8, Lox, Ltbp1, Neo1, Npnt, Pmepa1, Rasl11b, Rbpms, Sfrp2, Sost, Tcf7l2, Tgfb3, Thbs1, Xbp1]
GO:0007178	transmembrane receptor protein serine/threonine kinase signaling pathway	GO_BiologicalProcess-EBI-UniProt-GOA-ACAP-ARAP_13.05.2021_00h00	2.99271e-14	1.15219e-12	1.18378e-22	5.74979e-22	[5, 6, 7]	Group29	9.61539	35	None Specific Cluster	[Cav2, Egr1, Fkbp1a, Gpi1, Htra1, Ltbp4, Pmepa1, Sfrp2, Vim]	[Bambi, Bmp3, Egr1, Fkbp1a, Fstl3, Htra1, Ltbp3, Ltbp4, Pmepa1, Sfrp2, Tcf7l2, Vim, Xbp1]	[Fstl3, Hspa5, Neo1, Pmepa1, Rasl11b, Tgfb3, Thbs1, Vim]	[Aspn, Bmp2, Ccn3, Fos, Hsp90ab1, Hspa5, Htra1, Itga8, Itgb1, Jun, Lox, Ltbp1, Ltbp3, Npnt, Pmepa1, Rasl11b, Rbpms, Sfrp2, Sost, Thbs1, Trps1, Zyx]	17.3077	25	15.3846	42.3077	16.9271	24.4074	16.1277	42.5378	[Aspn, Bambi, Bmp2, Bmp3, Cav2, Ccn3, Egr1, Fkbp1a, Fos, Fstl3, Gpi1, Hsp90ab1, Hspa5, Htra1, Itga8, Itgb1, Jun, Lox, Ltbp1, Ltbp3, Ltbp4, Neo1, Npnt, Pmepa1, Rasl11b, Rbpms, Sfrp2, Sost, Tcf7l2, Tgfb3, Thbs1, Trps1, Vim, Xbp1, Zyx]
GO:0070169	positive regulation of biomineral tissue development	GO_BiologicalProcess-EBI-UniProt-GOA-ACAP-ARAP_13.05.2021_00h00	0.000866931	0.0013907	1.18378e-22	5.74979e-22	[3, 4, 5, 6, 7, 8]	Group29	10.9091	6	None Specific Cluster	[]	[]	[Atraid, Cebpb, Tgfb3]	[Bmp2, Gpm6b, Mef2c]	0	0	50	50	0	0	51.0434	48.9566	[Atraid, Bmp2, Cebpb, Gpm6b, Mef2c, Tgfb3]
GO:0060395	SMAD protein signal transduction	GO_BiologicalProcess-EBI-UniProt-GOA-ACAP-ARAP_13.05.2021_00h00	0.000434667	0.000796889	1.18378e-22	5.74979e-22	[3, 4, 5, 6, 7, 8]	Group29	9.09091	8	None Specific Cluster	[Vim]	[Bmp3, Vim]	[Tgfb3, Vim]	[Bmp2, Ccn3, Fos, Jun, Rbpms]	10	20	20	50	9.7272	19.4203	20.8525	50	[Bmp2, Bmp3, Ccn3, Fos, Jun, Rbpms, Tgfb3, Vim]
GO:0071560	cellular response to transforming growth factor beta stimulus	GO_BiologicalProcess-EBI-UniProt-GOA-ACAP-ARAP_13.05.2021_00h00	5.45426e-16	2.51987e-14	1.18378e-22	5.74979e-22	[4, 6]	Group29	12.6016	31	None Specific Cluster	[Actr3, Cav2, Col1a1, Col4a2, Fkbp1a, Gpi1, Htra1, Ltbp4, Pmepa1]	[Actr3, Bambi, Fkbp1a, Htra1, Ltbp3, Ltbp4, Pmepa1, Xbp1]	[Hspa5, Pmepa1, Rasl11b, Tgfb3, Thbs1]	[Ankrd1, Aspn, Bmp2, Col4a2, Fos, Hsp90ab1, Hspa5, Htra1, Itga8, Itgb1, Jun, Lox, Ltbp1, Ltbp3, Mef2c, Npnt, Penk, Pmepa1, Rasl11b, Sox9, Thbs1, Zyx]	20.4545	18.1818	11.3636	50	20.0168	17.7615	11.9196	50.3021	[Actr3, Ankrd1, Aspn, Bambi, Bmp2, Cav2, Col1a1, Col4a2, Fkbp1a, Fos, Gpi1, Hsp90ab1, Hspa5, Htra1, Itga8, Itgb1, Jun, Lox, Ltbp1, Ltbp3, Ltbp4, Mef2c, Npnt, Penk, Pmepa1, Rasl11b, Sox9, Tgfb3, Thbs1, Xbp1, Zyx]
GO:0071604	transforming growth factor beta production	GO_BiologicalProcess-EBI-UniProt-GOA-ACAP-ARAP_13.05.2021_00h00	2.39249e-05	6.82303e-05	1.18378e-22	5.74979e-22	[3, 6]	Group29	16.2791	7	None Specific Cluster	[]	[Cd200, Fn1, Ltbp3]	[Fn1, Thbs1]	[Cd200, Fbln1, Hsp90ab1, Ltbp1, Ltbp3, Thbs1]	0	27.2727	18.1818	54.5455	0	26.4863	18.9598	54.5539	[Cd200, Fbln1, Fn1, Hsp90ab1, Ltbp1, Ltbp3, Thbs1]
GO:0071559	response to transforming growth factor beta	GO_BiologicalProcess-EBI-UniProt-GOA-ACAP-ARAP_13.05.2021_00h00	1.87237e-17	1.44172e-15	1.18378e-22	5.74979e-22	[3, 5]	Group29	13.0952	33	None Specific Cluster	[Actr3, Cald1, Cav2, Col1a1, Col4a2, Fkbp1a, Gpi1, Htra1, Ltbp4, Pmepa1, Rock1]	[Actr3, Bambi, Fkbp1a, Htra1, Ltbp3, Ltbp4, Pmepa1, Rock1, Xbp1]	[Cald1, Hspa5, Pmepa1, Rasl11b, Tgfb3, Thbs1]	[Ankrd1, Aspn, Bmp2, Col4a2, Fos, Hsp90ab1, Hspa5, Htra1, Itga8, Itgb1, Jun, Lox, Ltbp1, Ltbp3, Mef2c, Npnt, Penk, Pmepa1, Rasl11b, Sox9, Thbs1, Zyx]	22.9167	18.75	12.5	45.8333	22.4341	18.323	13.1162	46.1266	[Actr3, Ankrd1, Aspn, Bambi, Bmp2, Cald1, Cav2, Col1a1, Col4a2, Fkbp1a, Fos, Gpi1, Hsp90ab1, Hspa5, Htra1, Itga8, Itgb1, Jun, Lox, Ltbp1, Ltbp3, Ltbp4, Mef2c, Npnt, Penk, Pmepa1, Rasl11b, Rock1, Sox9, Tgfb3, Thbs1, Xbp1, Zyx]
WP:113	TGF-beta signaling pathway	WikiPathways_13.05.2021	8.48283e-05	0.000183134	1.18378e-22	5.74979e-22	[-1]	Group29	13.4615	7	None Specific Cluster	[Fkbp1a]	[Bambi, Fkbp1a, Spp1]	[Thbs1]	[Fos, Jun, Ltbp1, Thbs1]	11.1111	33.3333	11.1111	44.4444	10.8947	32.6268	11.6776	44.8009	[Bambi, Fkbp1a, Fos, Jun, Ltbp1, Spp1, Thbs1]
GO:0043618	regulation of transcription from RNA polymerase II promoter in response to stress	GO_BiologicalProcess-EBI-UniProt-GOA-ACAP-ARAP_13.05.2021_00h00	0.000463407	0.000836304	7.74311e-27	5.26531e-26	[5, 7, 8, 9, 10, 11, 12]	Group28	12.2449	6	None Specific Cluster	[Egr1]	[Egr1]	[Cebpb, Dnajb1]	[Jun, Klf2, Tmbim6]	14.2857	14.2857	28.5714	42.8571	13.8387	13.8144	29.6665	42.6804	[Cebpb, Dnajb1, Egr1, Jun, Klf2, Tmbim6]
GO:0048708	astrocyte differentiation	GO_BiologicalProcess-EBI-UniProt-GOA-ACAP-ARAP_13.05.2021_00h00	1.82512e-05	5.47535e-05	7.74311e-27	5.26531e-26	[5, 6, 7, 8, 9]	Group28	10.8696	10	None Specific Cluster	[Actr3, Atf5, Nfix, Serpine2, Vim]	[Actr3, App, Atf5, Lamb2, Plpp3, Serpine2, Vim]	[Atf5, Serpine2, Vim]	[Bmp2, Sox9]	29.4118	41.1765	17.6471	11.7647	28.9697	40.4865	18.631	11.9129	[Actr3, App, Atf5, Bmp2, Lamb2, Nfix, Plpp3, Serpine2, Sox9, Vim]
GO:0017015	regulation of transforming growth factor beta receptor signaling pathway	GO_BiologicalProcess-EBI-UniProt-GOA-ACAP-ARAP_13.05.2021_00h00	3.04276e-09	2.60325e-08	7.74311e-27	5.26531e-26	[5, 6, 7, 8, 9]	Group28	13.3333	16	None Specific Cluster	[Cav2, Fkbp1a, Htra1, Pmepa1]	[Bambi, Fkbp1a, Htra1, Pmepa1, Xbp1]	[Hspa5, Pmepa1, Rasl11b, Tgfb3, Thbs1]	[Aspn, Hsp90ab1, Hspa5, Htra1, Itga8, Lox, Ltbp1, Npnt, Pmepa1, Rasl11b, Thbs1]	16	20	20	44	15.589	19.4521	20.8867	44.0721	[Aspn, Bambi, Cav2, Fkbp1a, Hsp90ab1, Hspa5, Htra1, Itga8, Lox, Ltbp1, Npnt, Pmepa1, Rasl11b, Tgfb3, Thbs1, Xbp1]
GO:0007179	transforming growth factor beta receptor signaling pathway	GO_BiologicalProcess-EBI-UniProt-GOA-ACAP-ARAP_13.05.2021_00h00	7.75731e-13	2.23992e-11	7.74311e-27	5.26531e-26	[5, 6, 7, 8]	Group28	12.8342	24	None Specific Cluster	[Cav2, Fkbp1a, Gpi1, Htra1, Ltbp4, Pmepa1]	[Bambi, Fkbp1a, Htra1, Ltbp3, Ltbp4, Pmepa1, Xbp1]	[Hspa5, Pmepa1, Rasl11b, Tgfb3, Thbs1]	[Aspn, Bmp2, Fos, Hsp90ab1, Hspa5, Htra1, Itga8, Itgb1, Jun, Lox, Ltbp1, Ltbp3, Npnt, Pmepa1, Rasl11b, Thbs1, Zyx]	17.1429	20	14.2857	48.5714	16.7486	19.5058	14.9602	48.7853	[Aspn, Bambi, Bmp2, Cav2, Fkbp1a, Fos, Gpi1, Hsp90ab1, Hspa5, Htra1, Itga8, Itgb1, Jun, Lox, Ltbp1, Ltbp3, Ltbp4, Npnt, Pmepa1, Rasl11b, Tgfb3, Thbs1, Xbp1, Zyx]
GO:0061036	positive regulation of cartilage development	GO_BiologicalProcess-EBI-UniProt-GOA-ACAP-ARAP_13.05.2021_00h00	0.0366286	0.0388128	7.74311e-27	5.26531e-26	[3, 4, 5, 6, 7, 8]	Group28	8.33333	3	None Specific Cluster	[Mustn1]	[Mustn1]	[Mustn1]	[Bmp2, Mustn1, Sox9]	16.6667	16.6667	16.6667	50	16.2489	16.2204	17.4167	50.1139	[Bmp2, Mustn1, Sox9]
GO:0060395	SMAD protein signal transduction	GO_BiologicalProcess-EBI-UniProt-GOA-ACAP-ARAP_13.05.2021_00h00	0.000434667	0.000796889	7.74311e-27	5.26531e-26	[3, 4, 5, 6, 7, 8]	Group28	9.09091	8	None Specific Cluster	[Vim]	[Bmp3, Vim]	[Tgfb3, Vim]	[Bmp2, Ccn3, Fos, Jun, Rbpms]	10	20	20	50	9.7272	19.4203	20.8525	50	[Bmp2, Bmp3, Ccn3, Fos, Jun, Rbpms, Tgfb3, Vim]
GO:0046686	response to cadmium ion	GO_BiologicalProcess-EBI-UniProt-GOA-ACAP-ARAP_13.05.2021_00h00	6.39632e-05	0.000147755	7.74311e-27	5.26531e-26	[5]	Group28	11.9403	8	None Specific Cluster	[Gpi1]	[B2m, Sparc]	[B2m, Mt1, Mt2]	[Fos, Gsn, Jun, Mt1, Mt2]	9.09091	18.1818	27.2727	45.4545	8.80877	17.5867	28.3255	45.2791	[B2m, Fos, Gpi1, Gsn, Jun, Mt1, Mt2, Sparc]
WP:6	Integrin-mediated Cell Adhesion	WikiPathways_13.05.2021	6.22281e-06	2.17798e-05	7.74311e-27	5.26531e-26	[-1]	Group28	11	11	None Specific Cluster	[Cav2, Rap1b, Rock1, Selenop, Tln1, Tns1]	[Map2k2, Rock1, Tns1, Vcl]	[]	[Itga8, Itgb1, Selenop, Tns1, Zyx]	40	26.6667	0	33.3333	39.6479	26.3856	0	33.9665	[Cav2, Itga8, Itgb1, Map2k2, Rap1b, Rock1, Selenop, Tln1, Tns1, Vcl, Zyx]
WP:113	TGF-beta signaling pathway	WikiPathways_13.05.2021	8.48283e-05	0.000183134	7.74311e-27	5.26531e-26	[-1]	Group28	13.4615	7	None Specific Cluster	[Fkbp1a]	[Bambi, Fkbp1a, Spp1]	[Thbs1]	[Fos, Jun, Ltbp1, Thbs1]	11.1111	33.3333	11.1111	44.4444	10.8947	32.6268	11.6776	44.8009	[Bambi, Fkbp1a, Fos, Jun, Ltbp1, Spp1, Thbs1]
WP:108	Selenium metabolism/selenoproteins	WikiPathways_13.05.2021	0.000640873	0.00110479	7.74311e-27	5.26531e-26	[-1]	Group28	11.5385	6	None Specific Cluster	[Selenop, Selenow]	[]	[Gpx1]	[Fos, Jun, Selenom, Selenop]	28.5714	0	14.2857	57.1429	27.8395	0	14.9201	57.2405	[Fos, Gpx1, Jun, Selenom, Selenop, Selenow]
R-MMU:5674135	MAP2K and MAPK activation	REACTOME_Pathways_16.11.2021	0.000128369	0.000269575	7.74311e-27	5.26531e-26	[-1]	Group28	15.3846	6	None Specific Cluster	[Actg1, Rap1b, Tln1]	[Actg1, Fn1, Map2k2, Vcl]	[Actg1, Fn1]	[]	33.3333	44.4444	22.2222	0	32.8345	43.7026	23.4628	0	[Actg1, Fn1, Map2k2, Rap1b, Tln1, Vcl]
GO:0055010	ventricular cardiac muscle tissue morphogenesis	GO_BiologicalProcess-EBI-UniProt-GOA-ACAP-ARAP_13.05.2021_00h00	0.00751594	0.00923501	6.44245e-17	2.43382e-16	[5, 6, 7, 8, 9, 10]	Group27	8.33333	5	None Specific Cluster	[Chd3, Dsp, Fkbp1a]	[Dsp, Fkbp1a]	[]	[Col11a1, Tpm1]	42.8571	28.5714	0	28.5714	42.5376	28.3087	0	29.1537	[Chd3, Col11a1, Dsp, Fkbp1a, Tpm1]
GO:0055008	cardiac muscle tissue morphogenesis	GO_BiologicalProcess-EBI-UniProt-GOA-ACAP-ARAP_13.05.2021_00h00	0.000172839	0.000353327	6.44245e-17	2.43382e-16	[5, 6, 7, 8, 9]	Group27	10.3896	8	None Specific Cluster	[Chd3, Dsp, Fkbp1a]	[Dsp, Fkbp1a, Tcap]	[]	[Ankrd1, Bmp2, Col11a1, Tpm1]	30	30	0	40	29.6826	29.6306	0	40.6868	[Ankrd1, Bmp2, Chd3, Col11a1, Dsp, Fkbp1a, Tcap, Tpm1]
GO:0030514	negative regulation of BMP signaling pathway	GO_BiologicalProcess-EBI-UniProt-GOA-ACAP-ARAP_13.05.2021_00h00	0.00104874	0.00162589	6.44245e-17	2.43382e-16	[4, 5, 6, 7, 8, 9, 10]	Group27	10.5263	6	None Specific Cluster	[Htra1, Sfrp2]	[Bambi, Fstl3, Htra1, Sfrp2, Tcf7l2]	[Fstl3]	[Htra1, Sfrp2, Sost]	18.1818	45.4545	9.09091	27.2727	17.9417	44.7755	9.61554	27.6673	[Bambi, Fstl3, Htra1, Sfrp2, Sost, Tcf7l2]
GO:0090101	negative regulation of transmembrane receptor protein serine/threonine kinase signaling pathway	GO_BiologicalProcess-EBI-UniProt-GOA-ACAP-ARAP_13.05.2021_00h00	5.56547e-09	4.28541e-08	6.44245e-17	2.43382e-16	[4, 5, 6, 7, 8, 9]	Group27	12.8	16	None Specific Cluster	[Cav2, Fkbp1a, Htra1, Pmepa1, Sfrp2]	[Bambi, Fkbp1a, Fstl3, Htra1, Pmepa1, Sfrp2, Tcf7l2, Xbp1]	[Fstl3, Hspa5, Pmepa1, Rasl11b, Tgfb3]	[Aspn, Ccn3, Hspa5, Htra1, Ltbp1, Pmepa1, Rasl11b, Sfrp2, Sost]	18.5185	29.6296	18.5185	33.3333	18.1174	28.9371	19.4195	33.526	[Aspn, Bambi, Cav2, Ccn3, Fkbp1a, Fstl3, Hspa5, Htra1, Ltbp1, Pmepa1, Rasl11b, Sfrp2, Sost, Tcf7l2, Tgfb3, Xbp1]
GO:0003208	cardiac ventricle morphogenesis	GO_BiologicalProcess-EBI-UniProt-GOA-ACAP-ARAP_13.05.2021_00h00	6.45906e-05	0.000147727	6.44245e-17	2.43382e-16	[4, 5, 6, 7, 8, 9]	Group27	10.4651	9	None Specific Cluster	[Chd3, Cpe, Dsp, Fkbp1a, Heyl, Sfrp2]	[Cpe, Dsp, Fkbp1a, Heyl, Sfrp2]	[Cpe]	[Col11a1, Cpe, Mef2c, Sfrp2, Tpm1]	35.2941	29.4118	5.88235	29.4118	34.877	29.0132	6.23058	29.8793	[Chd3, Col11a1, Cpe, Dsp, Fkbp1a, Heyl, Mef2c, Sfrp2, Tpm1]
GO:0003231	cardiac ventricle development	GO_BiologicalProcess-EBI-UniProt-GOA-ACAP-ARAP_13.05.2021_00h00	6.08785e-05	0.00014205	6.44245e-17	2.43382e-16	[4, 6, 7, 8]	Group27	8	12	None Specific Cluster	[Chd3, Cpe, Dsp, Fkbp1a, Heyl, Lmo4, Naca, Sfrp2]	[Cpe, Dsp, Fkbp1a, Heyl, Lmo4, Sfrp2]	[Cpe]	[Col11a1, Cpe, Ltbp1, Mef2c, Sfrp2, Tpm1]	38.0952	28.5714	4.7619	28.5714	37.6832	28.2129	5.04892	29.055	[Chd3, Col11a1, Cpe, Dsp, Fkbp1a, Heyl, Lmo4, Ltbp1, Mef2c, Naca, Sfrp2, Tpm1]
GO:0090092	regulation of transmembrane receptor protein serine/threonine kinase signaling pathway	GO_BiologicalProcess-EBI-UniProt-GOA-ACAP-ARAP_13.05.2021_00h00	8.00445e-11	9.24514e-10	6.44245e-17	2.43382e-16	[4, 5, 6, 7, 8]	Group27	9.92064	25	None Specific Cluster	[Cav2, Fkbp1a, Htra1, Pmepa1, Sfrp2]	[Bambi, Bmp3, Fkbp1a, Fstl3, Htra1, Pmepa1, Sfrp2, Tcf7l2, Xbp1]	[Fstl3, Hspa5, Neo1, Pmepa1, Rasl11b, Tgfb3, Thbs1]	[Aspn, Bmp2, Ccn3, Hsp90ab1, Hspa5, Htra1, Itga8, Lox, Ltbp1, Npnt, Pmepa1, Rasl11b, Rbpms, Sfrp2, Sost, Thbs1]	13.5135	24.3243	18.9189	43.2432	13.1801	23.6826	19.7782	43.3591	[Aspn, Bambi, Bmp2, Bmp3, Cav2, Ccn3, Fkbp1a, Fstl3, Hsp90ab1, Hspa5, Htra1, Itga8, Lox, Ltbp1, Neo1, Npnt, Pmepa1, Rasl11b, Rbpms, Sfrp2, Sost, Tcf7l2, Tgfb3, Thbs1, Xbp1]
GO:0061383	trabecula morphogenesis	GO_BiologicalProcess-EBI-UniProt-GOA-ACAP-ARAP_13.05.2021_00h00	0.00104874	0.00162589	6.44245e-17	2.43382e-16	[3, 4]	Group27	10.5263	6	None Specific Cluster	[Chd3, Col1a1, Fkbp1a, Naca]	[Fkbp1a, Rhoa]	[]	[Chad]	57.1429	28.5714	0	14.2857	56.9432	28.4217	0	14.6351	[Chad, Chd3, Col1a1, Fkbp1a, Naca, Rhoa]
WP:113	TGF-beta signaling pathway	WikiPathways_13.05.2021	8.48283e-05	0.000183134	6.44245e-17	2.43382e-16	[-1]	Group27	13.4615	7	None Specific Cluster	[Fkbp1a]	[Bambi, Fkbp1a, Spp1]	[Thbs1]	[Fos, Jun, Ltbp1, Thbs1]	11.1111	33.3333	11.1111	44.4444	10.8947	32.6268	11.6776	44.8009	[Bambi, Fkbp1a, Fos, Jun, Ltbp1, Spp1, Thbs1]
R-MMU:9006936	Signaling by TGFB family members	REACTOME_Pathways_16.11.2021	0.00623777	0.00774691	6.44245e-17	2.43382e-16	[-1]	Group27	7.40741	6	None Specific Cluster	[Fkbp1a, Ube2d3]	[Bambi, Fkbp1a, Fstl3, Rhoa, Ube2d3]	[Fstl3]	[Bmp2]	22.2222	55.5556	11.1111	11.1111	21.9994	54.9021	11.7902	11.3082	[Bambi, Bmp2, Fkbp1a, Fstl3, Rhoa, Ube2d3]
GO:0071353	cellular response to interleukin-4	GO_BiologicalProcess-EBI-UniProt-GOA-ACAP-ARAP_13.05.2021_00h00	0.000589656	0.0010319	3.03092e-11	7.92702e-11	[6]	Group26	14.7059	5	None Specific Cluster	[Tuba1b]	[Nfil3, Xbp1]	[Hspa5, Tuba1b]	[Hsp90ab1, Hspa5, Tuba1b]	12.5	25	25	37.5	12.159	24.2754	26.0656	37.5	[Hsp90ab1, Hspa5, Nfil3, Tuba1b, Xbp1]
GO:0051084	'de novo' posttranslational protein folding	GO_BiologicalProcess-EBI-UniProt-GOA-ACAP-ARAP_13.05.2021_00h00	1.02303e-05	3.47529e-05	3.03092e-11	7.92702e-11	[4]	Group26	18.4211	7	None Specific Cluster	[Dnajb4, Hspa8, Selenof]	[Dnajb4, Hspa8, Selenof]	[Cd74, Dnajb1, Hspa5]	[Hspa1b, Hspa5]	27.2727	27.2727	27.2727	18.1818	26.6278	26.5811	28.5414	18.2497	[Cd74, Dnajb1, Dnajb4, Hspa1b, Hspa5, Hspa8, Selenof]
GO:0061077	chaperone-mediated protein folding	GO_BiologicalProcess-EBI-UniProt-GOA-ACAP-ARAP_13.05.2021_00h00	4.38444e-06	1.60763e-05	3.03092e-11	7.92702e-11	[3]	Group26	14.5161	9	None Specific Cluster	[Dnajb4, Fkbp1a, Hspa8]	[Dnajb4, Fkbp1a, Hspa8]	[Cd74, Clu, Dnajb1, Hspa5, Hspb1]	[Hspa1b, Hspa5]	23.0769	23.0769	38.4615	15.3846	22.3711	22.3319	39.9647	15.3323	[Cd74, Clu, Dnajb1, Dnajb4, Fkbp1a, Hspa1b, Hspa5, Hspa8, Hspb1]
R-MMU:9646399	Aggrephagy	REACTOME_Pathways_16.11.2021	0.000772632	0.00129332	3.03092e-11	7.92702e-11	[-1]	Group26	13.8889	5	None Specific Cluster	[Dync1i2, Tuba1b, Vim]	[Dynll1, Vim]	[Tuba1a, Tuba1b, Vim]	[Tuba1a, Tuba1b]	30	20	30	20	29.2165	19.4435	31.3161	20.0239	[Dync1i2, Dynll1, Tuba1a, Tuba1b, Vim]
R-MMU:8852276	The role of GTSE1 in G2/M progression after G2 checkpoint	REACTOME_Pathways_16.11.2021	0.00400866	0.00532184	3.03092e-11	7.92702e-11	[-1]	Group26	8.10811	6	None Specific Cluster	[Tuba1b]	[Psma3]	[Psmb6, Tuba1a, Tuba1b]	[Cdkn1a, Hsp90ab1, Tuba1a, Tuba1b]	11.1111	11.1111	33.3333	44.4444	10.7227	10.7039	34.4798	44.0936	[Cdkn1a, Hsp90ab1, Psma3, Psmb6, Tuba1a, Tuba1b]
R-MMU:6811436	COPI-independent Golgi-to-ER retrograde traffic	REACTOME_Pathways_16.11.2021	0.000413692	0.000764503	3.03092e-11	7.92702e-11	[-1]	Group26	12.5	6	None Specific Cluster	[Dync1i2, Pafah1b1, Tuba1b]	[Capzb, Dynll1]	[Tuba1a, Tuba1b]	[Tuba1a, Tuba1b]	33.3333	22.2222	22.2222	22.2222	32.6217	21.7097	23.3108	22.3578	[Capzb, Dync1i2, Dynll1, Pafah1b1, Tuba1a, Tuba1b]
R-MMU:437239	Recycling pathway of L1	REACTOME_Pathways_16.11.2021	0.00542384	0.0068841	3.03092e-11	7.92702e-11	[-1]	Group26	11.4286	4	None Specific Cluster	[Actg1, Msn, Tuba1b]	[Actg1, Msn]	[Actg1, Tuba1a, Tuba1b]	[Tuba1a, Tuba1b]	30	20	30	20	29.2165	19.4435	31.3161	20.0239	[Actg1, Msn, Tuba1a, Tuba1b]
R-MMU:3371497	HSP90 chaperone cycle for steroid hormone receptors (SHR) in the presence of ligand	REACTOME_Pathways_16.11.2021	6.72153e-07	2.87532e-06	3.03092e-11	7.92702e-11	[-1]	Group26	18	9	None Specific Cluster	[Dync1i2, Hspa8, Tuba1b]	[Capzb, Dynll1, Hspa8]	[Dnajb1, Tuba1a, Tuba1b]	[Hsp90ab1, Hspa1b, Tuba1a, Tuba1b]	23.0769	23.0769	23.0769	30.7692	22.5183	22.4788	24.1366	30.8664	[Capzb, Dnajb1, Dync1i2, Dynll1, Hsp90ab1, Hspa1b, Hspa8, Tuba1a, Tuba1b]
R-MMU:190828	Gap junction trafficking	REACTOME_Pathways_16.11.2021	0.00874204	0.0106847	3.03092e-11	7.92702e-11	[-1]	Group26	10	4	None Specific Cluster	[Actg1, Tuba1b]	[Actg1, Gja1]	[Actg1, Tuba1a, Tuba1b]	[Tuba1a, Tuba1b]	22.2222	22.2222	33.3333	22.2222	21.5792	21.5414	34.695	22.1844	[Actg1, Gja1, Tuba1a, Tuba1b]
R-MMU:157858	Gap junction trafficking and regulation	REACTOME_Pathways_16.11.2021	0.0103719	0.0124787	3.03092e-11	7.92702e-11	[-1]	Group26	9.52381	4	None Specific Cluster	[Actg1, Tuba1b]	[Actg1, Gja1]	[Actg1, Tuba1a, Tuba1b]	[Tuba1a, Tuba1b]	22.2222	22.2222	33.3333	22.2222	21.5792	21.5414	34.695	22.1844	[Actg1, Gja1, Tuba1a, Tuba1b]
GO:0006096	glycolytic process	GO_BiologicalProcess-EBI-UniProt-GOA-ACAP-ARAP_13.05.2021_00h00	0.000833887	0.00135653	0.00302722	0.00311895	[4, 5, 8, 9, 10, 11, 12]	Group25	8.24742	8	None Specific Cluster	[Eno1, Gapdh, Gpi1, Mif, Nupr1, Pkm]	[App, Gapdh, Nupr1]	[]	[Ier3]	60	30	0	10	59.8636	29.8793	0	10.2571	[App, Eno1, Gapdh, Gpi1, Ier3, Mif, Nupr1, Pkm]
GO:0004190	aspartic-type endopeptidase activity	GO_BiologicalProcess-EBI-UniProt-GOA-ACAP-ARAP_13.05.2021_00h00	0.016396	0.0189374	0.00302722	0.00311895	[7, 8]	Group25	8.33333	4	None Specific Cluster	[Ctsd, Gapdh, Rock1]	[App, Ctsd, Gapdh, Rock1]	[Ctsd]	[Ctsd]	33.3333	44.4444	11.1111	11.1111	32.9928	43.9132	11.788	11.306	[App, Ctsd, Gapdh, Rock1]
GO:0006165	nucleoside diphosphate phosphorylation	GO_BiologicalProcess-EBI-UniProt-GOA-ACAP-ARAP_13.05.2021_00h00	0.000666824	0.00113262	0.00302722	0.00311895	[6, 7, 8]	Group25	7.69231	9	None Specific Cluster	[Eno1, Gapdh, Gpi1, Mif, Nme2, Nupr1, Pkm]	[App, Gapdh, Nme2, Nupr1]	[Nme2]	[Ier3, Nme2]	50	28.5714	7.14286	14.2857	49.5717	28.2771	7.59062	14.5606	[App, Eno1, Gapdh, Gpi1, Ier3, Mif, Nme2, Nupr1, Pkm]
GO:0031102	neuron projection regeneration	GO_BiologicalProcess-EBI-UniProt-GOA-ACAP-ARAP_13.05.2021_00h00	3.64351e-06	1.3575e-05	7.56112e-19	3.21348e-18	[4, 6, 7, 9, 10, 11]	Group24	12.987	10	None Specific Cluster	[Flna, Mif, Rtn4]	[Lamb2, Map2k2, Rtn4, Tnc]	[Neo1]	[Apoe, Jun, Klf4]	27.2727	36.3636	9.09091	27.2727	26.9083	35.8148	9.61402	27.6629	[Apoe, Flna, Jun, Klf4, Lamb2, Map2k2, Mif, Neo1, Rtn4, Tnc]
GO:0031100	animal organ regeneration	GO_BiologicalProcess-EBI-UniProt-GOA-ACAP-ARAP_13.05.2021_00h00	0.000178319	0.000361331	7.56112e-19	3.21348e-18	[4, 5, 6]	Group24	9.18367	9	None Specific Cluster	[Anxa3, Gas6, Gstp1, Pkm]	[Anxa3, Gja1, Gstp1]	[Ace, Anxa3, Cebpb, Gas6, Gstp1]	[Ace, Anxa3, Cdkn1a, Cxcl12, Gstp1]	23.5294	17.6471	29.4118	29.4118	22.8646	17.1184	30.6347	29.3823	[Ace, Anxa3, Cdkn1a, Cebpb, Cxcl12, Gas6, Gja1, Gstp1, Pkm]
GO:1903034	regulation of response to wounding	GO_BiologicalProcess-EBI-UniProt-GOA-ACAP-ARAP_13.05.2021_00h00	3.78075e-09	3.11912e-08	7.56112e-19	3.21348e-18	[4, 5]	Group24	10.7955	19	None Specific Cluster	[Acta2, Actg1, Anxa1, Anxa2, Cd9, Flna, Hmgb1, Mif, Serpine2]	[Acta2, Actg1, Anxa1, Gja1, Map2k2, Plpp3, Serpine2, Xbp1]	[Actg1, Anxa1, Anxa2, Neo1, Serpine2, Serping1, Thbs1]	[Acta2, Apoe, Itgb1, Klf4, Thbs1]	31.0345	27.5862	24.1379	17.2414	30.3754	26.953	25.3232	17.3485	[Acta2, Actg1, Anxa1, Anxa2, Apoe, Cd9, Flna, Gja1, Hmgb1, Itgb1, Klf4, Map2k2, Mif, Neo1, Plpp3, Serpine2, Serping1, Thbs1, Xbp1]
GO:0043403	skeletal muscle tissue regeneration	GO_BiologicalProcess-EBI-UniProt-GOA-ACAP-ARAP_13.05.2021_00h00	4.40112e-06	1.58853e-05	7.56112e-19	3.21348e-18	[4, 5]	Group24	17.0213	8	None Specific Cluster	[Anxa1, Cd81, Cd9, Naca, Pkm]	[Anxa1, Cd81, Dmd, Gja1]	[Anxa1, Cd81, Gpx1]	[Cd81]	38.4615	30.7692	23.0769	7.69231	37.774	30.1662	24.2932	7.76667	[Anxa1, Cd81, Cd9, Dmd, Gja1, Gpx1, Naca, Pkm]
GO:0042246	tissue regeneration	GO_BiologicalProcess-EBI-UniProt-GOA-ACAP-ARAP_13.05.2021_00h00	9.20163e-10	8.5023e-09	7.56112e-19	3.21348e-18	[3, 4]	Group24	17.284	14	None Specific Cluster	[Anxa1, Cd81, Cd9, Cpq, Mustn1, Naca, Pkm]	[Anxa1, Cd81, Cpq, Dmd, Gja1, Mustn1]	[Anxa1, Cd81, Cpq, Gpx1, Mustn1]	[Ccn3, Cd81, Cdkn1a, Cpq, Gsn, Igsf10, Mustn1]	28	24	20	28	27.4025	23.4467	20.9799	28.171	[Anxa1, Ccn3, Cd81, Cd9, Cdkn1a, Cpq, Dmd, Gja1, Gpx1, Gsn, Igsf10, Mustn1, Naca, Pkm]
GO:0031099	regeneration	GO_BiologicalProcess-EBI-UniProt-GOA-ACAP-ARAP_13.05.2021_00h00	4.85658e-16	2.80468e-14	7.56112e-19	3.21348e-18	[3]	Group24	12.6531	31	None Specific Cluster	[Anxa1, Anxa3, Cd81, Cd9, Cpq, Flna, Gas6, Gstp1, Mif, Mustn1, Naca, Pkm, Rtn4]	[Anxa1, Anxa3, Cd81, Cpq, Dmd, Gja1, Gstp1, Lamb2, Map2k2, Mustn1, Rtn4, Tnc]	[Ace, Anxa1, Anxa3, Cd81, Cebpb, Cpq, Gas6, Gpx1, Gstp1, Mustn1, Neo1]	[Ace, Anxa3, Apoe, Bdnf, Ccn3, Cd81, Cdkn1a, Cpq, Cxcl12, Gsn, Gstp1, Igsf10, Jun, Klf4, Mustn1]	25.4902	23.5294	21.5686	29.4118	24.9089	22.9525	22.5915	29.5471	[Ace, Anxa1, Anxa3, Apoe, Bdnf, Ccn3, Cd81, Cd9, Cdkn1a, Cebpb, Cpq, Cxcl12, Dmd, Flna, Gas6, Gja1, Gpx1, Gsn, Gstp1, Igsf10, Jun, Klf4, Lamb2, Map2k2, Mif, Mustn1, Naca, Neo1, Pkm, Rtn4, Tnc]
GO:0032515	negative regulation of phosphoprotein phosphatase activity	GO_BiologicalProcess-EBI-UniProt-GOA-ACAP-ARAP_13.05.2021_00h00	0.0358458	0.0381585	5.31592e-07	7.85832e-07	[7, 8, 9, 10]	Group23	6.55738	4	None Specific Cluster	[Fkbp1a, Ppp1r14a, Rock1]	[Fkbp1a, Phactr4, Ppp1r14a, Rock1]	[Ppp1r14a]	[]	37.5	50	12.5	0	37.1984	49.511	13.2906	0	[Fkbp1a, Phactr4, Ppp1r14a, Rock1]
GO:0006096	glycolytic process	GO_BiologicalProcess-EBI-UniProt-GOA-ACAP-ARAP_13.05.2021_00h00	0.000833887	0.00135653	5.31592e-07	7.85832e-07	[4, 5, 8, 9, 10, 11, 12]	Group23	8.24742	8	None Specific Cluster	[Eno1, Gapdh, Gpi1, Mif, Nupr1, Pkm]	[App, Gapdh, Nupr1]	[]	[Ier3]	60	30	0	10	59.8636	29.8793	0	10.2571	[App, Eno1, Gapdh, Gpi1, Ier3, Mif, Nupr1, Pkm]
GO:0043666	regulation of phosphoprotein phosphatase activity	GO_BiologicalProcess-EBI-UniProt-GOA-ACAP-ARAP_13.05.2021_00h00	0.00262539	0.00372064	5.31592e-07	7.85832e-07	[6, 7, 8, 9]	Group23	6.89655	8	None Specific Cluster	[Fkbp1a, Ppp1r14a, Rcan2, Rock1]	[Fkbp1a, Phactr4, Ppp1r14a, Rcan1, Rcan2, Rock1]	[Ppp1r14a]	[Hsp90ab1, Vcan]	30.7692	46.1538	7.69231	15.3846	30.4938	45.6604	8.17131	15.6745	[Fkbp1a, Hsp90ab1, Phactr4, Ppp1r14a, Rcan1, Rcan2, Rock1, Vcan]
GO:0004190	aspartic-type endopeptidase activity	GO_BiologicalProcess-EBI-UniProt-GOA-ACAP-ARAP_13.05.2021_00h00	0.016396	0.0189374	5.31592e-07	7.85832e-07	[7, 8]	Group23	8.33333	4	None Specific Cluster	[Ctsd, Gapdh, Rock1]	[App, Ctsd, Gapdh, Rock1]	[Ctsd]	[Ctsd]	33.3333	44.4444	11.1111	11.1111	32.9928	43.9132	11.788	11.306	[App, Ctsd, Gapdh, Rock1]
GO:0042982	amyloid precursor protein metabolic process	GO_BiologicalProcess-EBI-UniProt-GOA-ACAP-ARAP_13.05.2021_00h00	0.000985832	0.00154916	5.31592e-07	7.85832e-07	[4, 5]	Group23	9.09091	7	None Specific Cluster	[Fkbp1a, Itm2b, Rock1, Rtn4]	[App, Fkbp1a, Itm2b, Rock1, Rtn4]	[Clu]	[Apoe]	36.3636	45.4545	9.09091	9.09091	36.0648	45.002	9.66416	9.26906	[Apoe, App, Clu, Fkbp1a, Itm2b, Rock1, Rtn4]
R-MMU:9706574	RHOBTB GTPase Cycle	REACTOME_Pathways_16.11.2021	0.00390791	0.00521807	5.31592e-07	7.85832e-07	[-1]	Group23	12.5	4	None Specific Cluster	[Actg1, Rock1, Vim]	[Actg1, Rock1, Vim]	[Actg1, Vim]	[Hsp90ab1]	33.3333	33.3333	22.2222	11.1111	32.7278	32.6704	23.3866	11.2152	[Actg1, Hsp90ab1, Rock1, Vim]
GO:0043407	negative regulation of MAP kinase activity	GO_BiologicalProcess-EBI-UniProt-GOA-ACAP-ARAP_13.05.2021_00h00	0.0185683	0.021234	2.5239e-06	3.57552e-06	[6, 7, 8, 9, 10, 11, 12]	Group22	6.66667	5	None Specific Cluster	[Gstp1, Sfrp2]	[Dusp8, Gstp1, Hipk3, Sfrp2]	[Gstp1]	[Apoe, Gstp1, Sfrp2]	20	40	10	30	19.7064	39.3437	10.5613	30.3886	[Apoe, Dusp8, Gstp1, Hipk3, Sfrp2]
GO:0046329	negative regulation of JNK cascade	GO_BiologicalProcess-EBI-UniProt-GOA-ACAP-ARAP_13.05.2021_00h00	0.000878563	0.00139964	2.5239e-06	3.57552e-06	[7, 8, 9, 10]	Group22	13.5135	5	None Specific Cluster	[Gstp1, Pafah1b1, Sfrp2]	[Gstp1, Hipk3, Mecom, Sfrp2]	[Gstp1]	[Gstp1, Sfrp2]	30	40	10	20	29.6415	39.4527	10.5906	20.3152	[Gstp1, Hipk3, Mecom, Pafah1b1, Sfrp2]
GO:0032930	positive regulation of superoxide anion generation	GO_BiologicalProcess-EBI-UniProt-GOA-ACAP-ARAP_13.05.2021_00h00	0.0138973	0.0162958	2.5239e-06	3.57552e-06	[5, 6, 7, 8]	Group22	12	3	None Specific Cluster	[Gstp1]	[App, Crip2, Gstp1]	[Crip2, Gstp1]	[Gstp1]	14.2857	42.8571	28.5714	14.2857	13.9538	41.7879	29.9132	14.3451	[App, Crip2, Gstp1]
GO:0071425	hematopoietic stem cell proliferation	GO_BiologicalProcess-EBI-UniProt-GOA-ACAP-ARAP_13.05.2021_00h00	0.00307509	0.00422826	2.5239e-06	3.57552e-06	[4, 5, 6, 7, 8]	Group22	13.3333	4	None Specific Cluster	[Sfrp2]	[Mecom, Sfrp2]	[Ace]	[Ace, Prg4, Sfrp2]	14.2857	28.5714	14.2857	42.8571	13.9811	27.9132	14.9859	43.1197	[Ace, Mecom, Prg4, Sfrp2]
GO:0072089	stem cell proliferation	GO_BiologicalProcess-EBI-UniProt-GOA-ACAP-ARAP_13.05.2021_00h00	4.00796e-05	0.000101741	2.5239e-06	3.57552e-06	[3]	Group22	11.1111	9	None Specific Cluster	[Nes, Sfrp2]	[Gja1, Ltbp3, Mecom, Sfrp2]	[Ace]	[Ace, Fbln1, Hnrnpu, Ltbp3, Prg4, Sfrp2]	15.3846	30.7692	7.69231	46.1538	15.1136	30.1742	8.09987	46.6124	[Ace, Fbln1, Gja1, Hnrnpu, Ltbp3, Mecom, Nes, Prg4, Sfrp2]
GO:0043508	negative regulation of JUN kinase activity	GO_BiologicalProcess-EBI-UniProt-GOA-ACAP-ARAP_13.05.2021_00h00	0.00259567	0.00372422	2.5239e-06	3.57552e-06	[7, 8, 9, 10, 11, 12, 13]	Group22	21.4286	3	None Specific Cluster	[Gstp1, Sfrp2]	[Gstp1, Hipk3, Sfrp2]	[Gstp1]	[Gstp1, Sfrp2]	25	37.5	12.5	25	24.6224	36.8688	13.1959	25.3129	[Gstp1, Hipk3, Sfrp2]
GO:0045666	positive regulation of neuron differentiation	GO_BiologicalProcess-EBI-UniProt-GOA-ACAP-ARAP_13.05.2021_00h00	1.84085e-08	1.18122e-07	6.28601e-09	1.33578e-08	[4, 5, 6, 7, 8, 9, 10]	Group21	12.7119	15	None Specific Cluster	[Actr3, Bnip2, Fez1, Heyl, Timp2]	[Actr3, App, Cdon, Dmd, Fez1, Heyl, Rhoa, Tcf7l2]	[]	[Bdnf, Bmp2, Cxcl12, Itgb1, Mef2c]	27.7778	44.4444	0	27.7778	27.5844	44.0576	0	28.358	[Actr3, App, Bdnf, Bmp2, Bnip2, Cdon, Cxcl12, Dmd, Fez1, Heyl, Itgb1, Mef2c, Rhoa, Tcf7l2, Timp2]
GO:0045665	negative regulation of neuron differentiation	GO_BiologicalProcess-EBI-UniProt-GOA-ACAP-ARAP_13.05.2021_00h00	0.00294309	0.00407098	6.28601e-09	1.33578e-08	[4, 5, 6, 7, 8, 9, 10]	Group21	7.52688	7	None Specific Cluster	[Rtn4]	[App, B2m, Dmd, Rhoa, Rtn4]	[B2m]	[Itgb1, Sox9]	11.1111	55.5556	11.1111	22.2222	10.9659	54.7333	11.754	22.5469	[App, B2m, Dmd, Itgb1, Rhoa, Rtn4, Sox9]
GO:0045664	regulation of neuron differentiation	GO_BiologicalProcess-EBI-UniProt-GOA-ACAP-ARAP_13.05.2021_00h00	9.74483e-08	5.23501e-07	6.28601e-09	1.33578e-08	[4, 5, 7, 8, 9]	Group21	8.43882	20	None Specific Cluster	[Actr3, Bnip2, Fez1, Heyl, Rock1, Rtn4, Sfrp2, Timp2]	[Actr3, App, B2m, Cdon, Dmd, Fez1, Heyl, Rhoa, Rock1, Rtn4, Sfrp2, Tcf7l2]	[B2m]	[Bdnf, Bmp2, Cxcl12, Itgb1, Mef2c, Sfrp2, Sox9]	28.5714	42.8571	3.57143	25	28.3214	42.4077	3.7946	25.4763	[Actr3, App, B2m, Bdnf, Bmp2, Bnip2, Cdon, Cxcl12, Dmd, Fez1, Heyl, Itgb1, Mef2c, Rhoa, Rock1, Rtn4, Sfrp2, Sox9, Tcf7l2, Timp2]
GO:0016202	regulation of striated muscle tissue development	GO_BiologicalProcess-EBI-UniProt-GOA-ACAP-ARAP_13.05.2021_00h00	0.000122087	0.000258736	6.28601e-09	1.33578e-08	[4, 5, 6, 7, 8]	Group21	12.7273	7	None Specific Cluster	[Naca]	[Cdon, Gja1, Tcf7l2]	[]	[Bdnf, Lox, Mef2c]	14.2857	42.8571	0	42.8571	14.1265	42.3053	0	43.5682	[Bdnf, Cdon, Gja1, Lox, Mef2c, Naca, Tcf7l2]
GO:2000172	regulation of branching morphogenesis of a nerve	GO_BiologicalProcess-EBI-UniProt-GOA-ACAP-ARAP_13.05.2021_00h00	0.00064626	0.00110582	6.28601e-09	1.33578e-08	[4, 5, 6, 7]	Group21	33.3333	3	None Specific Cluster	[Cpe, Hnrnpk, Rtn4]	[Cpe, Rtn4]	[Cpe]	[Cpe]	42.8571	28.5714	14.2857	14.2857	42.2749	28.1339	15.1044	14.4868	[Cpe, Hnrnpk, Rtn4]
GO:0060688	regulation of morphogenesis of a branching structure	GO_BiologicalProcess-EBI-UniProt-GOA-ACAP-ARAP_13.05.2021_00h00	0.0133386	0.0157205	6.28601e-09	1.33578e-08	[3, 4, 5]	Group21	7.24638	5	None Specific Cluster	[Cpe, Esr1, Hnrnpk, Rtn4]	[Cpe, Esr1, Rtn4]	[Cpe, Esr1]	[Cpe, Sox9]	36.3636	27.2727	18.1818	18.1818	35.7316	26.7517	19.1498	18.3669	[Cpe, Esr1, Hnrnpk, Rtn4, Sox9]
GO:0043537	negative regulation of blood vessel endothelial cell migration	GO_BiologicalProcess-EBI-UniProt-GOA-ACAP-ARAP_13.05.2021_00h00	9.46718e-05	0.000202492	6.02912e-08	1.0789e-07	[5, 6, 7, 8, 9, 10]	Group20	16.2162	6	None Specific Cluster	[Hmgb1]	[Rhoa]	[Thbs1]	[Apoe, Klf4, Mef2c, Thbs1]	14.2857	14.2857	14.2857	57.1429	13.9231	13.8987	14.9237	57.2544	[Apoe, Hmgb1, Klf4, Mef2c, Rhoa, Thbs1]
GO:2000401	regulation of lymphocyte migration	GO_BiologicalProcess-EBI-UniProt-GOA-ACAP-ARAP_13.05.2021_00h00	0.00208271	0.00302582	6.02912e-08	1.0789e-07	[5, 6, 7, 8, 9]	Group20	9.23077	6	None Specific Cluster	[Ecm1, Msn]	[App, Cd200, Ecm1, Msn, Rhoa]	[Ecm1]	[Cd200, Cxcl12, Ecm1]	18.1818	45.4545	9.09091	27.2727	17.9417	44.7755	9.61554	27.6673	[App, Cd200, Cxcl12, Ecm1, Msn, Rhoa]
GO:0071675	regulation of mononuclear cell migration	GO_BiologicalProcess-EBI-UniProt-GOA-ACAP-ARAP_13.05.2021_00h00	3.27754e-05	8.60354e-05	6.02912e-08	1.0789e-07	[4, 5, 6, 7, 8]	Group20	9.2437	11	None Specific Cluster	[Ecm1, Gas6, Hmgb1, Msn]	[App, Cd200, Ecm1, Msn, Rhoa]	[Ecm1, Gas6, Thbs1]	[Ccn3, Cd200, Cxcl12, Ecm1, Lgmn, Thbs1]	22.2222	27.7778	16.6667	33.3333	21.7686	27.163	17.4998	33.5686	[App, Ccn3, Cd200, Cxcl12, Ecm1, Gas6, Hmgb1, Lgmn, Msn, Rhoa, Thbs1]
GO:0090100	positive regulation of transmembrane receptor protein serine/threonine kinase signaling pathway	GO_BiologicalProcess-EBI-UniProt-GOA-ACAP-ARAP_13.05.2021_00h00	0.000666824	0.00113262	4.22821e-15	1.43759e-14	[4, 5, 6, 7, 8, 9]	Group19	7.69231	9	None Specific Cluster	[]	[Bmp3]	[Neo1, Tgfb3, Thbs1]	[Bmp2, Hsp90ab1, Itga8, Npnt, Rbpms, Thbs1]	0	10	30	60	0	9.61506	30.9725	59.4125	[Bmp2, Bmp3, Hsp90ab1, Itga8, Neo1, Npnt, Rbpms, Tgfb3, Thbs1]
GO:0007178	transmembrane receptor protein serine/threonine kinase signaling pathway	GO_BiologicalProcess-EBI-UniProt-GOA-ACAP-ARAP_13.05.2021_00h00	2.99271e-14	1.15219e-12	4.22821e-15	1.43759e-14	[5, 6, 7]	Group19	9.61539	35	None Specific Cluster	[Cav2, Egr1, Fkbp1a, Gpi1, Htra1, Ltbp4, Pmepa1, Sfrp2, Vim]	[Bambi, Bmp3, Egr1, Fkbp1a, Fstl3, Htra1, Ltbp3, Ltbp4, Pmepa1, Sfrp2, Tcf7l2, Vim, Xbp1]	[Fstl3, Hspa5, Neo1, Pmepa1, Rasl11b, Tgfb3, Thbs1, Vim]	[Aspn, Bmp2, Ccn3, Fos, Hsp90ab1, Hspa5, Htra1, Itga8, Itgb1, Jun, Lox, Ltbp1, Ltbp3, Npnt, Pmepa1, Rasl11b, Rbpms, Sfrp2, Sost, Thbs1, Trps1, Zyx]	17.3077	25	15.3846	42.3077	16.9271	24.4074	16.1277	42.5378	[Aspn, Bambi, Bmp2, Bmp3, Cav2, Ccn3, Egr1, Fkbp1a, Fos, Fstl3, Gpi1, Hsp90ab1, Hspa5, Htra1, Itga8, Itgb1, Jun, Lox, Ltbp1, Ltbp3, Ltbp4, Neo1, Npnt, Pmepa1, Rasl11b, Rbpms, Sfrp2, Sost, Tcf7l2, Tgfb3, Thbs1, Trps1, Vim, Xbp1, Zyx]
GO:0060395	SMAD protein signal transduction	GO_BiologicalProcess-EBI-UniProt-GOA-ACAP-ARAP_13.05.2021_00h00	0.000434667	0.000796889	4.22821e-15	1.43759e-14	[3, 4, 5, 6, 7, 8]	Group19	9.09091	8	None Specific Cluster	[Vim]	[Bmp3, Vim]	[Tgfb3, Vim]	[Bmp2, Ccn3, Fos, Jun, Rbpms]	10	20	20	50	9.7272	19.4203	20.8525	50	[Bmp2, Bmp3, Ccn3, Fos, Jun, Rbpms, Tgfb3, Vim]
GO:0048710	regulation of astrocyte differentiation	GO_BiologicalProcess-EBI-UniProt-GOA-ACAP-ARAP_13.05.2021_00h00	0.00600524	0.00753918	2.82234e-06	3.83838e-06	[5, 6, 7, 8, 9, 10]	Group18	11.1111	4	None Specific Cluster	[Actr3, Atf5, Serpine2]	[Actr3, Atf5, Serpine2]	[Atf5, Serpine2]	[Bmp2]	33.3333	33.3333	22.2222	11.1111	32.7278	32.6704	23.3866	11.2152	[Actr3, Atf5, Bmp2, Serpine2]
GO:0014015	positive regulation of gliogenesis	GO_BiologicalProcess-EBI-UniProt-GOA-ACAP-ARAP_13.05.2021_00h00	0.00587421	0.00741499	2.82234e-06	3.83838e-06	[5, 6, 7, 8, 9, 10]	Group18	7.5	6	None Specific Cluster	[Actr3, Rheb, Rtn4, Serpine2, Vim]	[Actr3, Rheb, Rtn4, Serpine2, Vim]	[Serpine2, Vim]	[Bmp2]	38.4615	38.4615	15.3846	7.69231	37.9852	37.9186	16.286	7.81011	[Actr3, Bmp2, Rheb, Rtn4, Serpine2, Vim]
GO:0048708	astrocyte differentiation	GO_BiologicalProcess-EBI-UniProt-GOA-ACAP-ARAP_13.05.2021_00h00	1.82512e-05	5.47535e-05	2.82234e-06	3.83838e-06	[5, 6, 7, 8, 9]	Group18	10.8696	10	None Specific Cluster	[Actr3, Atf5, Nfix, Serpine2, Vim]	[Actr3, App, Atf5, Lamb2, Plpp3, Serpine2, Vim]	[Atf5, Serpine2, Vim]	[Bmp2, Sox9]	29.4118	41.1765	17.6471	11.7647	28.9697	40.4865	18.631	11.9129	[Actr3, App, Atf5, Bmp2, Lamb2, Nfix, Plpp3, Serpine2, Sox9, Vim]
GO:0045685	regulation of glial cell differentiation	GO_BiologicalProcess-EBI-UniProt-GOA-ACAP-ARAP_13.05.2021_00h00	0.00312541	0.00427201	2.82234e-06	3.83838e-06	[4, 5, 7, 8, 9]	Group18	7.44681	7	None Specific Cluster	[Actr3, Atf5, Rheb, Rtn4, Serpine2]	[Actr3, Atf5, Rheb, Rtn4, Serpine2, Tcf7l2]	[Atf5, Serpine2]	[Bmp2]	35.7143	42.8571	14.2857	7.14286	35.3076	42.2948	15.138	7.25956	[Actr3, Atf5, Bmp2, Rheb, Rtn4, Serpine2, Tcf7l2]
GO:0061028	establishment of endothelial barrier	GO_BiologicalProcess-EBI-UniProt-GOA-ACAP-ARAP_13.05.2021_00h00	0.0214171	0.0240163	7.78586e-11	1.89085e-10	[6, 7, 8]	Group17	7.69231	4	None Specific Cluster	[Msn, Rap1b, Rock1]	[Msn, Rock1, Vcl]	[]	[]	50	50	0	0	50.0439	49.9561	0	0	[Msn, Rap1b, Rock1, Vcl]
GO:0003382	epithelial cell morphogenesis	GO_BiologicalProcess-EBI-UniProt-GOA-ACAP-ARAP_13.05.2021_00h00	0.00408202	0.00538827	7.78586e-11	1.89085e-10	[5, 6, 7]	Group17	9.61539	5	None Specific Cluster	[Rock1]	[Col15a1, Palld, Rock1]	[]	[Col18a1, Fat1]	16.6667	50	0	33.3333	16.5267	49.493	0	33.9803	[Col15a1, Col18a1, Fat1, Palld, Rock1]
GO:0001885	endothelial cell development	GO_BiologicalProcess-EBI-UniProt-GOA-ACAP-ARAP_13.05.2021_00h00	0.000172839	0.000353327	7.78586e-11	1.89085e-10	[5, 6, 7]	Group17	10.3896	8	None Specific Cluster	[Msn, Rap1b, Rock1]	[Col15a1, Dmd, Msn, Rock1, Vcl]	[Gpx1]	[Col18a1]	30	50	10	10	29.729	49.4615	10.6219	10.1876	[Col15a1, Col18a1, Dmd, Gpx1, Msn, Rap1b, Rock1, Vcl]
GO:0002064	epithelial cell development	GO_BiologicalProcess-EBI-UniProt-GOA-ACAP-ARAP_13.05.2021_00h00	1.64672e-08	1.08684e-07	7.78586e-11	1.89085e-10	[4, 5, 6]	Group17	8.24373	23	None Specific Cluster	[Acta2, Esr1, Flna, Msn, Pafah1b1, Psap, Rap1b, Rheb, Rock1, Vim]	[Acta2, Col15a1, Dmd, Esr1, Gja1, Lamb2, Msn, Palld, Psap, Rexo2, Rheb, Rock1, Vcl, Vim, Xbp1]	[Esr1, Gpx1, Psap, Vim]	[Acta2, Cdkn1a, Col18a1, Fat1, Psap, Sox9]	28.5714	42.8571	11.4286	17.1429	28.2251	42.2635	12.1014	17.41	[Acta2, Cdkn1a, Col15a1, Col18a1, Dmd, Esr1, Fat1, Flna, Gja1, Gpx1, Lamb2, Msn, Pafah1b1, Palld, Psap, Rap1b, Rexo2, Rheb, Rock1, Sox9, Vcl, Vim, Xbp1]
R-MMU:8948216	Collagen chain trimerization	REACTOME_Pathways_16.11.2021	1.45909e-05	4.55472e-05	7.78586e-11	1.89085e-10	[-1]	Group17	17.5	7	None Specific Cluster	[Col1a1, Col4a2]	[Col14a1, Col15a1, Col4a5]	[]	[Col11a1, Col18a1, Col4a2]	25	37.5	0	37.5	24.7559	37.0688	0	38.1753	[Col11a1, Col14a1, Col15a1, Col18a1, Col1a1, Col4a2, Col4a5]
GO:0046686	response to cadmium ion	GO_BiologicalProcess-EBI-UniProt-GOA-ACAP-ARAP_13.05.2021_00h00	6.39632e-05	0.000147755	8.1648e-11	1.85069e-10	[5]	Group16	11.9403	8	None Specific Cluster	[Gpi1]	[B2m, Sparc]	[B2m, Mt1, Mt2]	[Fos, Gsn, Jun, Mt1, Mt2]	9.09091	18.1818	27.2727	45.4545	8.80877	17.5867	28.3255	45.2791	[B2m, Fos, Gpi1, Gsn, Jun, Mt1, Mt2, Sparc]
GO:0009612	response to mechanical stimulus	GO_BiologicalProcess-EBI-UniProt-GOA-ACAP-ARAP_13.05.2021_00h00	9.15522e-10	8.8119e-09	8.1648e-11	1.85069e-10	[3]	Group16	9.58333	23	None Specific Cluster	[Col1a1, Fosb, Gpi1, Serpine2]	[Ano1, Dmd, Gja1, Igfbp2, Rhoa, Serpine2, Tcap, Tnc]	[Igfbp2, Serpine2, Thbs1]	[Ankrd1, Cnn2, Col11a1, Cxcl12, Dcn, Fos, Fosb, Gsn, Igfbp2, Jun, Nfkbia, Sost, Sox9, Thbs1]	13.7931	27.5862	10.3448	48.2759	13.5162	26.9849	10.8656	48.6333	[Ankrd1, Ano1, Cnn2, Col11a1, Col1a1, Cxcl12, Dcn, Dmd, Fos, Fosb, Gja1, Gpi1, Gsn, Igfbp2, Jun, Nfkbia, Rhoa, Serpine2, Sost, Sox9, Tcap, Thbs1, Tnc]
GO:0030032	lamellipodium assembly	GO_BiologicalProcess-EBI-UniProt-GOA-ACAP-ARAP_13.05.2021_00h00	0.000985832	0.00154916	3.13797e-07	4.84959e-07	[7]	Group15	9.09091	7	None Specific Cluster	[Actr3, Cdh13]	[Actr3, Arpc2, Capzb, Cdh13, Pik3r1, Vcl]	[Cdh13]	[Cdh13, Itgb1]	18.1818	54.5455	9.09091	18.1818	17.9898	53.8747	9.64131	18.4943	[Actr3, Arpc2, Capzb, Cdh13, Itgb1, Pik3r1, Vcl]
GO:0010763	positive regulation of fibroblast migration	GO_BiologicalProcess-EBI-UniProt-GOA-ACAP-ARAP_13.05.2021_00h00	0.000776086	0.00128975	3.13797e-07	4.84959e-07	[5, 6, 7, 8]	Group15	19.0476	4	None Specific Cluster	[Acta2, Actr3]	[Acta2, Actr3]	[Thbs1]	[Acta2, Itgb1, Thbs1]	25	25	12.5	37.5	24.5324	24.4894	13.1477	37.8306	[Acta2, Actr3, Itgb1, Thbs1]
GO:0010762	regulation of fibroblast migration	GO_BiologicalProcess-EBI-UniProt-GOA-ACAP-ARAP_13.05.2021_00h00	0.000289081	0.000565912	3.13797e-07	4.84959e-07	[5, 6, 7]	Group15	13.3333	6	None Specific Cluster	[Acta2, Actr3]	[Acta2, Actr3]	[Thbs1]	[Acta2, Cygb, Itgb1, Sdc4, Thbs1]	20	20	10	50	19.5913	19.557	10.4997	50.352	[Acta2, Actr3, Cygb, Itgb1, Sdc4, Thbs1]
GO:0090303	positive regulation of wound healing	GO_BiologicalProcess-EBI-UniProt-GOA-ACAP-ARAP_13.05.2021_00h00	0.000153594	0.000319642	3.13797e-07	4.84959e-07	[4, 5, 6, 7]	Group15	12.2807	7	None Specific Cluster	[Actg1, Anxa1, Hmgb1]	[Actg1, Anxa1, Plpp3, Xbp1]	[Actg1, Anxa1, Thbs1]	[Itgb1, Thbs1]	25	33.3333	25	16.6667	24.4605	32.5568	26.2184	16.7643	[Actg1, Anxa1, Hmgb1, Itgb1, Plpp3, Thbs1, Xbp1]
GO:0010662	regulation of striated muscle cell apoptotic process	GO_BiologicalProcess-EBI-UniProt-GOA-ACAP-ARAP_13.05.2021_00h00	0.0014988	0.0022337	0.000322569	0.000378184	[7, 8]	Group14	9.83607	6	None Specific Cluster	[Hspa8, Naca, Nupr1, Sfrp2]	[Gja1, Hspa8, Nupr1, Sfrp2]	[Igfbp3]	[Sfrp2]	40	40	10	10	39.6318	39.5623	10.62	10.1858	[Gja1, Hspa8, Igfbp3, Naca, Nupr1, Sfrp2]
GO:0010660	regulation of muscle cell apoptotic process	GO_BiologicalProcess-EBI-UniProt-GOA-ACAP-ARAP_13.05.2021_00h00	0.00108681	0.00167369	0.000322569	0.000378184	[6, 7]	Group14	7.92079	8	None Specific Cluster	[Gapdh, Hspa8, Naca, Nupr1, Sfrp2]	[Gapdh, Gja1, Hspa8, Nupr1, Pik3r1, Sfrp2]	[Igfbp3]	[Sfrp2]	38.4615	46.1538	7.69231	7.69231	38.1989	45.7583	8.18882	7.85403	[Gapdh, Gja1, Hspa8, Igfbp3, Naca, Nupr1, Pik3r1, Sfrp2]
GO:0010658	striated muscle cell apoptotic process	GO_BiologicalProcess-EBI-UniProt-GOA-ACAP-ARAP_13.05.2021_00h00	0.000351712	0.000665946	0.000322569	0.000378184	[6]	Group14	10.7692	7	None Specific Cluster	[Gnb1, Hspa8, Naca, Nupr1, Sfrp2]	[Gja1, Gnb1, Hspa8, Nupr1, Sfrp2]	[Igfbp3]	[Sfrp2]	41.6667	41.6667	8.33333	8.33333	41.3526	41.2801	8.86489	8.50246	[Gja1, Gnb1, Hspa8, Igfbp3, Naca, Nupr1, Sfrp2]
GO:0010657	muscle cell apoptotic process	GO_BiologicalProcess-EBI-UniProt-GOA-ACAP-ARAP_13.05.2021_00h00	0.000322569	0.000626163	0.000322569	0.000378184	[5]	Group14	8.49057	9	None Specific Cluster	[Gapdh, Gnb1, Hspa8, Naca, Nupr1, Sfrp2]	[Gapdh, Gja1, Gnb1, Hspa8, Nupr1, Pik3r1, Sfrp2]	[Igfbp3]	[Sfrp2]	40	46.6667	6.66667	6.66667	39.7676	46.3143	7.10427	6.81382	[Gapdh, Gja1, Gnb1, Hspa8, Igfbp3, Naca, Nupr1, Pik3r1, Sfrp2]
GO:0006695	cholesterol biosynthetic process	GO_BiologicalProcess-EBI-UniProt-GOA-ACAP-ARAP_13.05.2021_00h00	0.00408202	0.00538827	2.20714e-05	2.6801e-05	[6, 7]	Group13	9.61539	5	None Specific Cluster	[Cyb5r3, Hmgcs2]	[Cyb5r3, Hmgcs2]	[Cyb5r3, Fdps, Hmgcs1, Hmgcs2]	[Apoe, Fdps]	20	20	40	20	19.3423	19.3084	41.4647	19.8847	[Apoe, Cyb5r3, Fdps, Hmgcs1, Hmgcs2]
GO:0016114	terpenoid biosynthetic process	GO_BiologicalProcess-EBI-UniProt-GOA-ACAP-ARAP_13.05.2021_00h00	0.000329208	0.000633724	2.20714e-05	2.6801e-05	[5, 6, 7]	Group13	23.5294	4	None Specific Cluster	[Hmgcs2, Rbp1]	[Hmgcs2, Rbp1]	[Fdps, Hmgcs1, Hmgcs2]	[Fdps]	25	25	37.5	12.5	24.2714	24.2289	39.0236	12.4761	[Fdps, Hmgcs1, Hmgcs2, Rbp1]
GO:0055094	response to lipoprotein particle	GO_BiologicalProcess-EBI-UniProt-GOA-ACAP-ARAP_13.05.2021_00h00	2.72806e-05	7.50218e-05	2.20714e-05	2.6801e-05	[3, 5]	Group13	20	6	None Specific Cluster	[Cd81, Cd9, Cdh13]	[Cd81, Cdh13]	[Cd81, Cdh13, Hmgcs1]	[Apoe, Cd81, Cdh13, Itgb1]	25	16.6667	25	33.3333	24.3422	16.1997	26.0916	33.3665	[Apoe, Cd81, Cd9, Cdh13, Hmgcs1, Itgb1]
GO:0071402	cellular response to lipoprotein particle stimulus	GO_BiologicalProcess-EBI-UniProt-GOA-ACAP-ARAP_13.05.2021_00h00	5.76724e-05	0.000135942	2.20714e-05	2.6801e-05	[3]	Group13	17.6471	6	None Specific Cluster	[Cd81, Cd9, Cdh13]	[Cd81, Cdh13]	[Cd81, Cdh13, Hmgcs1]	[Apoe, Cd81, Cdh13, Itgb1]	25	16.6667	25	33.3333	24.3422	16.1997	26.0916	33.3665	[Apoe, Cd81, Cd9, Cdh13, Hmgcs1, Itgb1]
GO:0070593	dendrite self-avoidance	GO_BiologicalProcess-EBI-UniProt-GOA-ACAP-ARAP_13.05.2021_00h00	0.00387429	0.00520326	6.48965e-06	8.48646e-06	[4, 6, 7, 9, 10, 11]	Group12	18.75	3	None Specific Cluster	[Emb, Nexn, Nptn]	[Nptn]	[Nexn]	[]	60	20	20	0	59.1703	19.6889	21.1409	0	[Emb, Nexn, Nptn]
GO:0008038	neuron recognition	GO_BiologicalProcess-EBI-UniProt-GOA-ACAP-ARAP_13.05.2021_00h00	0.000866931	0.0013907	6.48965e-06	8.48646e-06	[3, 5, 6, 8, 9, 10]	Group12	10.9091	6	None Specific Cluster	[Emb, Nexn, Nptn, Rtn4]	[App, Nptn, Rtn4]	[Nexn]	[Bdnf]	44.4444	33.3333	11.1111	11.1111	43.9819	32.9286	11.7857	11.3038	[App, Bdnf, Emb, Nexn, Nptn, Rtn4]
GO:0098632	cell-cell adhesion mediator activity	GO_BiologicalProcess-EBI-UniProt-GOA-ACAP-ARAP_13.05.2021_00h00	0.000511423	0.000915805	6.48965e-06	8.48646e-06	[4]	Group12	15.1515	5	None Specific Cluster	[Emb, Nexn, Nptn]	[Cd200, Cd47, Nptn]	[Nexn]	[Cd200]	37.5	37.5	12.5	12.5	37.0615	36.9965	13.2417	12.7003	[Cd200, Cd47, Emb, Nexn, Nptn]
GO:0098631	cell adhesion mediator activity	GO_BiologicalProcess-EBI-UniProt-GOA-ACAP-ARAP_13.05.2021_00h00	2.0385e-05	5.96067e-05	6.48965e-06	8.48646e-06	[3]	Group12	16.6667	7	None Specific Cluster	[Bcam, Emb, Nexn, Nptn]	[Bcam, Cd200, Cd47, Nptn]	[Bcam, Nexn]	[Bcam, Cd200, Itgb1]	30.7692	30.7692	15.3846	23.0769	30.2552	30.2022	16.2148	23.3278	[Bcam, Cd200, Cd47, Emb, Itgb1, Nexn, Nptn]
GO:2000649	regulation of sodium ion transmembrane transporter activity	GO_BiologicalProcess-EBI-UniProt-GOA-ACAP-ARAP_13.05.2021_00h00	0.000153594	0.000319642	9.46862e-06	1.19234e-05	[6, 7, 8, 9, 10, 11]	Group11	12.2807	7	None Specific Cluster	[Slmap, Ywhah]	[Dmd, Glrx, Slmap, Ywhah]	[]	[Fxyd5, Fxyd6, Tesc]	22.2222	44.4444	0	33.3333	22.0334	43.9896	0	33.977	[Dmd, Fxyd5, Fxyd6, Glrx, Slmap, Tesc, Ywhah]
GO:0002028	regulation of sodium ion transport	GO_BiologicalProcess-EBI-UniProt-GOA-ACAP-ARAP_13.05.2021_00h00	0.00077871	0.00128487	9.46862e-06	1.19234e-05	[5, 6, 7]	Group11	8.33333	8	None Specific Cluster	[Serpine2, Slmap, Ywhah]	[Dmd, Glrx, Serpine2, Slmap, Ywhah]	[Serpine2]	[Fxyd5, Fxyd6, Tesc]	25	41.6667	8.33333	25	24.697	41.0895	8.82395	25.3896	[Dmd, Fxyd5, Fxyd6, Glrx, Serpine2, Slmap, Tesc, Ywhah]
GO:0086010	membrane depolarization during action potential	GO_BiologicalProcess-EBI-UniProt-GOA-ACAP-ARAP_13.05.2021_00h00	0.026999	0.0295582	9.46862e-06	1.19234e-05	[5]	Group11	9.375	3	None Specific Cluster	[Slmap, Ywhah]	[Kcnh2, Slmap, Ywhah]	[]	[]	40	60	0	0	40.0421	59.9579	0	0	[Kcnh2, Slmap, Ywhah]
GO:0051899	membrane depolarization	GO_BiologicalProcess-EBI-UniProt-GOA-ACAP-ARAP_13.05.2021_00h00	0.000434667	0.000796889	9.46862e-06	1.19234e-05	[4]	Group11	9.09091	8	None Specific Cluster	[Fhl1, Slmap, Ywhah]	[B2m, Gja1, Kcnh2, Slmap, Ywhah]	[B2m]	[Dcn, Jun]	27.2727	45.4545	9.09091	18.1818	26.9804	44.8885	9.63979	18.4914	[B2m, Dcn, Fhl1, Gja1, Jun, Kcnh2, Slmap, Ywhah]
GO:0060325	face morphogenesis	GO_BiologicalProcess-EBI-UniProt-GOA-ACAP-ARAP_13.05.2021_00h00	0.00141297	0.00211946	0.000371715	0.000407687	[3, 4, 5, 6]	Group10	12.1951	5	None Specific Cluster	[Col1a1, Crispld2]	[Arid5b, Crispld2, Tcf7l2]	[Tgfb3]	[Arid5b, Crispld2]	25	37.5	12.5	25	24.6224	36.8688	13.1959	25.3129	[Arid5b, Col1a1, Crispld2, Tcf7l2, Tgfb3]
GO:0060324	face development	GO_BiologicalProcess-EBI-UniProt-GOA-ACAP-ARAP_13.05.2021_00h00	0.000351712	0.000665946	0.000371715	0.000407687	[3, 4]	Group10	10.7692	7	None Specific Cluster	[Chd3, Col1a1, Crispld2]	[Arid5b, Crispld2, Map2k2, Tcf7l2]	[Tgfb3]	[Arid5b, Crispld2]	30	40	10	20	29.6415	39.4527	10.5906	20.3152	[Arid5b, Chd3, Col1a1, Crispld2, Map2k2, Tcf7l2, Tgfb3]
GO:0010171	body morphogenesis	GO_BiologicalProcess-EBI-UniProt-GOA-ACAP-ARAP_13.05.2021_00h00	0.00192292	0.00281136	0.000371715	0.000407687	[3, 4]	Group10	9.375	6	None Specific Cluster	[Col1a1, Crispld2]	[Arid5b, Cdon, Crispld2, Tcf7l2]	[Tgfb3]	[Arid5b, Crispld2]	22.2222	44.4444	11.1111	22.2222	21.9275	43.7782	11.7517	22.5425	[Arid5b, Cdon, Col1a1, Crispld2, Tcf7l2, Tgfb3]
GO:0051384	response to glucocorticoid	GO_BiologicalProcess-EBI-UniProt-GOA-ACAP-ARAP_13.05.2021_00h00	2.47396e-07	1.12056e-06	4.27252e-08	8.07032e-08	[6, 7]	Group09	9.23913	17	None Specific Cluster	[Anxa1, Anxa3, Cxcl2, Fosb, Gstp1, Hmgb1, Igfbp7, Pam]	[Anxa1, Anxa3, Cxcl2, Gstp1, Igfbp2, Igfbp7, Pam, Pik3r1, Rhoa, Sparc]	[Anxa1, Anxa3, Cdo1, Cxcl2, Gstp1, Igfbp2, Pam]	[Anxa3, Cdkn1a, Cdo1, Cxcl2, Fos, Fosb, Gstp1, Hnrnpu, Igfbp2, Igfbp7, Pam, Serpinf1]	21.6216	27.027	18.9189	32.4324	21.1517	26.3932	19.8378	32.6173	[Anxa1, Anxa3, Cdkn1a, Cdo1, Cxcl2, Fos, Fosb, Gstp1, Hmgb1, Hnrnpu, Igfbp2, Igfbp7, Pam, Pik3r1, Rhoa, Serpinf1, Sparc]
GO:0031960	response to corticosteroid	GO_BiologicalProcess-EBI-UniProt-GOA-ACAP-ARAP_13.05.2021_00h00	4.27252e-08	2.53065e-07	4.27252e-08	8.07032e-08	[5, 6]	Group09	9.31373	19	None Specific Cluster	[Anxa1, Anxa3, Col1a1, Cxcl2, Fosb, Gstp1, Hmgb1, Igfbp7, Pam]	[Anxa1, Anxa3, Ccn2, Cxcl2, Gstp1, Igfbp2, Igfbp7, Pam, Pik3r1, Rhoa, Sparc]	[Anxa1, Anxa3, Cdo1, Cxcl2, Gstp1, Igfbp2, Pam]	[Anxa3, Ccn2, Cdkn1a, Cdo1, Cxcl2, Fos, Fosb, Gstp1, Hnrnpu, Igfbp2, Igfbp7, Pam, Serpinf1]	22.5	27.5	17.5	32.5	22.0327	26.8816	18.3681	32.7176	[Anxa1, Anxa3, Ccn2, Cdkn1a, Cdo1, Col1a1, Cxcl2, Fos, Fosb, Gstp1, Hmgb1, Hnrnpu, Igfbp2, Igfbp7, Pam, Pik3r1, Rhoa, Serpinf1, Sparc]
R-MMU:9013407	RHOH GTPase cycle	REACTOME_Pathways_16.11.2021	0.026999	0.0295582	2.20714e-05	2.6801e-05	[-1]	Group08	9.375	3	None Specific Cluster	[Rock1, Tmem59, Tuba1b]	[Rock1]	[Tuba1b]	[Tuba1b]	50	16.6667	16.6667	16.6667	49.1952	16.3696	17.5769	16.8583	[Rock1, Tmem59, Tuba1b]
R-MMU:76009	Platelet Aggregation (Plug Formation)	REACTOME_Pathways_16.11.2021	0.00600524	0.00753918	7.68966e-08	1.30724e-07	[-1]	Group07	11.1111	4	None Specific Cluster	[Col1a1, Rap1b, Tln1]	[Fn1]	[Fn1]	[]	60	20	20	0	59.1703	19.6889	21.1409	0	[Col1a1, Fn1, Rap1b, Tln1]
R-MMU:5674135	MAP2K and MAPK activation	REACTOME_Pathways_16.11.2021	0.000128369	0.000269575	7.68966e-08	1.30724e-07	[-1]	Group07	15.3846	6	None Specific Cluster	[Actg1, Rap1b, Tln1]	[Actg1, Fn1, Map2k2, Vcl]	[Actg1, Fn1]	[]	33.3333	44.4444	22.2222	0	32.8345	43.7026	23.4628	0	[Actg1, Fn1, Map2k2, Rap1b, Tln1, Vcl]
R-MMU:3000171	Non-integrin membrane-ECM interactions	REACTOME_Pathways_16.11.2021	8.03668e-07	3.3754e-06	7.68966e-08	1.30724e-07	[-1]	Group07	21.0526	8	None Specific Cluster	[Col1a1, Col4a2]	[Col4a5, Fn1]	[Fn1]	[Col11a1, Col4a2, Hspg2, Itgb1, Sdc4]	20	20	10	50	19.5913	19.557	10.4997	50.352	[Col11a1, Col1a1, Col4a2, Col4a5, Fn1, Hspg2, Itgb1, Sdc4]
GO:0048251	elastic fiber assembly	GO_BiologicalProcess-EBI-UniProt-GOA-ACAP-ARAP_13.05.2021_00h00	7.42446e-05	0.000164909	4.18942e-13	1.29491e-12	[5, 6, 7]	Group06	33.3333	4	None Specific Cluster	[Myh11]	[Ltbp3, Myh11]	[Myh11]	[Fbln5, Lox, Ltbp3, Myh11]	12.5	25	12.5	50	12.2241	24.4054	13.1026	50.2678	[Fbln5, Lox, Ltbp3, Myh11]
GO:0085029	extracellular matrix assembly	GO_BiologicalProcess-EBI-UniProt-GOA-ACAP-ARAP_13.05.2021_00h00	3.12638e-06	1.20365e-05	4.18942e-13	1.29491e-12	[5, 6]	Group06	17.7778	8	None Specific Cluster	[Gas6, Myh11]	[Lamb2, Ltbp3, Myh11]	[Gas6, Myh11]	[Fbln5, Gpm6b, Lox, Ltbp3, Myh11, Sox9]	15.3846	23.0769	15.3846	46.1538	15.03	22.5054	16.1101	46.3545	[Fbln5, Gas6, Gpm6b, Lamb2, Lox, Ltbp3, Myh11, Sox9]
GO:0035914	skeletal muscle cell differentiation	GO_BiologicalProcess-EBI-UniProt-GOA-ACAP-ARAP_13.05.2021_00h00	3.27732e-05	8.70184e-05	2.05797e-08	4.11594e-08	[4, 7, 8, 9]	Group05	11.3924	9	None Specific Cluster	[Eef2, Egr1, Heyl, Nr4a1, Nupr1]	[Cdon, Egr1, Heyl, Nr4a1, Nupr1]	[]	[Ankrd1, Fos, Mef2c]	38.4615	38.4615	0	23.0769	38.2398	38.1728	0	23.5874	[Ankrd1, Cdon, Eef2, Egr1, Fos, Heyl, Mef2c, Nr4a1, Nupr1]
GO:0007519	skeletal muscle tissue development	GO_BiologicalProcess-EBI-UniProt-GOA-ACAP-ARAP_13.05.2021_00h00	2.05797e-08	1.28484e-07	2.05797e-08	4.11594e-08	[6, 7, 8]	Group05	9.74359	19	None Specific Cluster	[Cav2, Cfl2, Eef2, Egr1, Heyl, Naca, Nr4a1, Nupr1]	[Cdon, Cfl2, Dmd, Egr1, Heyl, Nr4a1, Nupr1, Rcan1, Rhoa, Tcf7l2]	[Eln, Gpx1]	[Ankrd1, Dcn, Eln, Fos, Mef2c]	32	40	8	20	31.6626	39.5088	8.48451	20.3441	[Ankrd1, Cav2, Cdon, Cfl2, Dcn, Dmd, Eef2, Egr1, Eln, Fos, Gpx1, Heyl, Mef2c, Naca, Nr4a1, Nupr1, Rcan1, Rhoa, Tcf7l2]
GO:0010560	positive regulation of glycoprotein biosynthetic process	GO_BiologicalProcess-EBI-UniProt-GOA-ACAP-ARAP_13.05.2021_00h00	0.00178871	0.00263179	0.00036824	0.000417339	[5, 6, 7, 8]	Group04	15.3846	4	None Specific Cluster	[Mustn1, Ramp1]	[Mustn1, Ramp1, Tcf7l2]	[Ccl19, Mustn1]	[Ccl19, Mustn1, Ramp1]	20	30	20	30	19.5645	29.2953	20.9705	30.1698	[Ccl19, Mustn1, Ramp1, Tcf7l2]
GO:0010559	regulation of glycoprotein biosynthetic process	GO_BiologicalProcess-EBI-UniProt-GOA-ACAP-ARAP_13.05.2021_00h00	0.00036824	0.000691573	0.00036824	0.000417339	[5, 6, 7]	Group04	12.766	6	None Specific Cluster	[Itm2b, Mustn1, Ramp1, Tmem59]	[Itm2b, Mustn1, Ramp1, Tcf7l2]	[Ccl19, Mustn1]	[Ccl19, Mustn1, Ramp1]	30.7692	30.7692	15.3846	23.0769	30.2552	30.2022	16.2148	23.3278	[Ccl19, Itm2b, Mustn1, Ramp1, Tcf7l2, Tmem59]
R-MMU:977606	Regulation of Complement cascade	REACTOME_Pathways_16.11.2021	0.00390791	0.00521807	0.00953437	0.00953437	[-1]	Group02	12.5	4	None Specific Cluster	[Cd81]	[Cd81]	[Cd81, Clu, Serping1]	[Cd81, Cfh]	14.2857	14.2857	42.8571	28.5714	13.7553	13.7312	44.2315	28.2821	[Cd81, Cfh, Clu, Serping1]
R-MMU:166658	Complement cascade	REACTOME_Pathways_16.11.2021	0.00953437	0.0115918	0.00953437	0.00953437	[-1]	Group02	9.7561	4	None Specific Cluster	[Cd81]	[Cd81]	[Cd81, Clu, Serping1]	[Cd81, Cfh]	14.2857	14.2857	42.8571	28.5714	13.7553	13.7312	44.2315	28.2821	[Cd81, Cfh, Clu, Serping1]
R-MMU:8957275	Post-translational protein phosphorylation	REACTOME_Pathways_16.11.2021	1.74812e-11	3.10628e-10	4.52952e-12	1.28336e-11	[-1]	Group01	15.7895	18	None Specific Cluster	[Gas6, Igfbp7, Ktn1, Nucb1, Prss23]	[App, Calu, Fn1, Fstl3, Igfbp7, Lamb2, Nucb1, Prss23, Spp1, Timp1, Tnc]	[Fn1, Fstl3, Gas6, Igfbp3, Prss23, Timp1]	[Apoe, Dnajc3, Igfbp7, Ltbp1, Penk, Prss23]	17.8571	39.2857	21.4286	21.4286	17.4946	38.4207	22.5023	21.5823	[Apoe, App, Calu, Dnajc3, Fn1, Fstl3, Gas6, Igfbp3, Igfbp7, Ktn1, Lamb2, Ltbp1, Nucb1, Penk, Prss23, Spp1, Timp1, Tnc]
R-MMU:381426	Regulation of Insulin-like Growth Factor (IGF) transport and uptake by Insulin-like Growth Factor Binding Proteins (IGFBPs)	REACTOME_Pathways_16.11.2021	4.52952e-12	9.51199e-11	4.52952e-12	1.28336e-11	[-1]	Group01	15.8333	19	None Specific Cluster	[Gas6, Igfbp7, Ktn1, Nucb1, Prss23]	[App, Calu, Fn1, Fstl3, Igfbp2, Igfbp7, Lamb2, Nucb1, Prss23, Spp1, Timp1, Tnc]	[Fn1, Fstl3, Gas6, Igfbp2, Igfbp3, Prss23, Timp1]	[Apoe, Dnajc3, Igfbp2, Igfbp7, Ltbp1, Penk, Prss23]	16.129	38.7097	22.5806	22.5806	15.7836	37.8144	23.6852	22.7168	[Apoe, App, Calu, Dnajc3, Fn1, Fstl3, Gas6, Igfbp2, Igfbp3, Igfbp7, Ktn1, Lamb2, Ltbp1, Nucb1, Penk, Prss23, Spp1, Timp1, Tnc]
R-MMU:445355	Smooth Muscle Contraction	REACTOME_Pathways_16.11.2021	1.14457e-06	4.72135e-06	1.73172e-07	2.80374e-07	[-1]	Group00	25	7	None Specific Cluster	[Acta2, Tln1, Tpm2]	[Acta2, Tpm2, Vcl]	[Tpm2]	[Acta2, Actg2, Myl9, Tpm1]	27.2727	27.2727	9.09091	36.3636	26.8365	26.7895	9.5884	36.7856	[Acta2, Actg2, Myl9, Tln1, Tpm1, Tpm2, Vcl]
R-MMU:390522	Striated Muscle Contraction	REACTOME_Pathways_16.11.2021	0.000441256	0.0008026	1.73172e-07	2.80374e-07	[-1]	Group00	15.625	5	None Specific Cluster	[Tpm2, Vim]	[Dmd, Tcap, Tpm2, Vim]	[Tpm2, Vim]	[Tpm1]	22.2222	44.4444	22.2222	11.1111	21.8227	43.5689	23.391	11.2174	[Dmd, Tcap, Tpm1, Tpm2, Vim]
R-MMU:5628897	TP53 Regulates Metabolic Genes	REACTOME_Pathways_16.11.2021	0.0141311	0.0164863	N/A	N/A	[-1]	None	7.14286	5	Specific for Cluster #1	[Gpi1, Prdx1, Rheb, Ywhah, Ywhaq]	[Prdx1, Rheb, Ywhah]	[]	[]	62.5	37.5	0	0	62.5411	37.4589	0	0	[Gpi1, Prdx1, Rheb, Ywhah, Ywhaq]
GO:0061384	heart trabecula morphogenesis	GO_BiologicalProcess-EBI-UniProt-GOA-ACAP-ARAP_13.05.2021_00h00	0.0477807	0.0499427	6.44245e-17	2.43382e-16	[4, 5]	Group27	7.5	3	Specific for Cluster #1	[Chd3, Fkbp1a, Naca]	[Fkbp1a]	[]	[]	75	25	0	0	75.0329	24.9671	0	0	[Chd3, Fkbp1a, Naca]
WP:157	Glycolysis and Gluconeogenesis	WikiPathways_13.05.2021	0.00375114	0.00506733	0.00302722	0.00311895	[-1]	Group25	9.80392	5	Specific for Cluster #1	[Eno1, Gapdh, Gpi1, Pkm]	[Gapdh, Mdh1]	[]	[]	66.6667	33.3333	0	0	66.7056	33.2944	0	0	[Eno1, Gapdh, Gpi1, Mdh1, Pkm]
R-MMU:70326	Glucose metabolism	REACTOME_Pathways_16.11.2021	0.023837	0.0264728	0.00302722	0.00311895	[-1]	Group25	6.25	5	Specific for Cluster #1	[Eno1, Gapdh, Gpi1, Pkm]	[Gapdh, Mdh1]	[]	[]	66.6667	33.3333	0	0	66.7056	33.2944	0	0	[Eno1, Gapdh, Gpi1, Mdh1, Pkm]
R-MMU:70263	Gluconeogenesis	REACTOME_Pathways_16.11.2021	0.00488129	0.00626432	0.00302722	0.00311895	[-1]	Group25	11.7647	4	Specific for Cluster #1	[Eno1, Gapdh, Gpi1]	[Gapdh, Mdh1]	[]	[]	60	40	0	0	60.0421	39.9579	0	0	[Eno1, Gapdh, Gpi1, Mdh1]
R-MMU:70171	Glycolysis	REACTOME_Pathways_16.11.2021	0.0358458	0.0381585	0.00302722	0.00311895	[-1]	Group25	6.55738	4	Specific for Cluster #1	[Eno1, Gapdh, Gpi1, Pkm]	[Gapdh]	[]	[]	80	20	0	0	80.0281	19.9719	0	0	[Eno1, Gapdh, Gpi1, Pkm]
GO:0030865	cortical cytoskeleton organization	GO_BiologicalProcess-EBI-UniProt-GOA-ACAP-ARAP_13.05.2021_00h00	5.12871e-05	0.00012341	2.20714e-05	2.6801e-05	[6]	Group08	12.3077	8	Specific for Cluster #1	[Pafah1b1, Rhoq, Rock1, Septin7, Synpo, Tln1]	[Rhoa, Rnd3, Rock1]	[]	[]	66.6667	33.3333	0	0	66.7056	33.2944	0	0	[Pafah1b1, Rhoa, Rhoq, Rnd3, Rock1, Septin7, Synpo, Tln1]
GO:0030866	cortical actin cytoskeleton organization	GO_BiologicalProcess-EBI-UniProt-GOA-ACAP-ARAP_13.05.2021_00h00	0.0448528	0.0470954	2.20714e-05	2.6801e-05	[4, 7]	Group08	7.69231	3	Specific for Cluster #1	[Rhoq, Rock1, Tln1]	[Rock1]	[]	[]	75	25	0	0	75.0329	24.9671	0	0	[Rhoq, Rock1, Tln1]
WP:307	Translation Factors	WikiPathways_13.05.2021	0.0188027	0.0213961	0.00243212	0.00258413	[-1]	Group03	8	4	Specific for Cluster #1	[Eef1a1, Eef2, Eif3j1]	[Eif4g2]	[]	[]	75	25	0	0	75.0329	24.9671	0	0	[Eef1a1, Eef2, Eif3j1, Eif4g2]
R-MMU:8876725	Protein methylation	REACTOME_Pathways_16.11.2021	0.000519091	0.000915343	0.00243212	0.00258413	[-1]	Group03	21.0526	4	Specific for Cluster #1	[Eef1a1, Eef2, Etfb, Hspa8]	[Hspa8]	[]	[]	80	20	0	0	80.0281	19.9719	0	0	[Eef1a1, Eef2, Etfb, Hspa8]
GO:1903223	positive regulation of oxidative stress-induced neuron death	GO_BiologicalProcess-EBI-UniProt-GOA-ACAP-ARAP_13.05.2021_00h00	0.000909284	0.00143866	7.60905e-43	2.58666e-41	[5, 6, 7, 8, 9]	Group34	30	3	Specific for Cluster #2	[]	[App, Mcl1, Ralbp1]	[Mcl1]	[]	0	75	25	0	0	73.6422	26.3578	0	[App, Mcl1, Ralbp1]
GO:0010591	regulation of lamellipodium assembly	GO_BiologicalProcess-EBI-UniProt-GOA-ACAP-ARAP_13.05.2021_00h00	0.0121865	0.0144363	2.53991e-29	2.15893e-28	[6, 7, 8]	Group33	9.09091	4	Specific for Cluster #2	[Actr3]	[Actr3, Arpc2, Capzb, Pik3r1]	[]	[]	20	80	0	0	20.0281	79.9719	0	0	[Actr3, Arpc2, Capzb, Pik3r1]
GO:0071801	regulation of podosome assembly	GO_BiologicalProcess-EBI-UniProt-GOA-ACAP-ARAP_13.05.2021_00h00	2.37503e-05	6.85791e-05	2.53991e-29	2.15893e-28	[5, 6, 7]	Group33	27.7778	5	Specific for Cluster #2	[Msn]	[Arpc2, Msn, Palld, Rhoa]	[]	[Gsn]	16.6667	66.6667	0	16.6667	16.6084	66.3173	0	17.0742	[Arpc2, Gsn, Msn, Palld, Rhoa]
GO:1902117	positive regulation of organelle assembly	GO_BiologicalProcess-EBI-UniProt-GOA-ACAP-ARAP_13.05.2021_00h00	0.00114774	0.00174427	2.53991e-29	2.15893e-28	[4, 5, 6, 7]	Group33	8.86076	7	Specific for Cluster #2	[Msn, Septin7]	[Arpc2, Dynll1, Msn, Palld, Rhoa]	[]	[Sdc4]	25	62.5	0	12.5	24.9399	62.2404	0	12.8197	[Arpc2, Dynll1, Msn, Palld, Rhoa, Sdc4, Septin7]
WP:1560	MicroRNAs in Cardiomyocyte Hypertrophy	WikiPathways_13.05.2021	0.0261882	0.028807	2.53991e-29	2.15893e-28	[-1]	Group33	6.09756	5	Specific for Cluster #2	[Rock1]	[Map2k2, Pik3r1, Rcan1, Rhoa, Rock1]	[]	[]	16.6667	83.3333	0	0	16.691	83.309	0	0	[Map2k2, Pik3r1, Rcan1, Rhoa, Rock1]
R-MMU:9013106	RHOC GTPase cycle	REACTOME_Pathways_16.11.2021	0.0118448	0.0141038	2.53991e-29	2.15893e-28	[-1]	Group33	7.46269	5	Specific for Cluster #2	[Rock1]	[Cavin1, Pik3r1, Rhoa, Rock1]	[Daam1]	[]	16.6667	66.6667	16.6667	0	16.4884	65.8382	17.6734	0	[Cavin1, Daam1, Pik3r1, Rhoa, Rock1]
R-MMU:170834	Signaling by TGF-beta Receptor Complex	REACTOME_Pathways_16.11.2021	0.0257371	0.0284462	7.74311e-27	5.26531e-26	[-1]	Group28	7.27273	4	Specific for Cluster #2	[Fkbp1a, Ube2d3]	[Bambi, Fkbp1a, Rhoa, Ube2d3]	[]	[]	33.3333	66.6667	0	0	33.3723	66.6277	0	0	[Bambi, Fkbp1a, Rhoa, Ube2d3]
R-MMU:170834	Signaling by TGF-beta Receptor Complex	REACTOME_Pathways_16.11.2021	0.0257371	0.0284462	6.44245e-17	2.43382e-16	[-1]	Group27	7.27273	4	Specific for Cluster #2	[Fkbp1a, Ube2d3]	[Bambi, Fkbp1a, Rhoa, Ube2d3]	[]	[]	33.3333	66.6667	0	0	33.3723	66.6277	0	0	[Bambi, Fkbp1a, Rhoa, Ube2d3]
GO:0071801	regulation of podosome assembly	GO_BiologicalProcess-EBI-UniProt-GOA-ACAP-ARAP_13.05.2021_00h00	2.37503e-05	6.85791e-05	6.02912e-08	1.0789e-07	[5, 6, 7]	Group20	27.7778	5	Specific for Cluster #2	[Msn]	[Arpc2, Msn, Palld, Rhoa]	[]	[Gsn]	16.6667	66.6667	0	16.6667	16.6084	66.3173	0	17.0742	[Arpc2, Gsn, Msn, Palld, Rhoa]
GO:0002478	antigen processing and presentation of exogenous peptide antigen	GO_BiologicalProcess-EBI-UniProt-GOA-ACAP-ARAP_13.05.2021_00h00	0.0340766	0.0364431	N/A	N/A	[4]	None	8.57143	3	Specific for Cluster #3	[]	[B2m]	[B2m, Cd74, H2-D1]	[]	0	25	75	0	0	23.6897	76.3103	0	[B2m, Cd74, H2-D1]
GO:1902175	regulation of oxidative stress-induced intrinsic apoptotic signaling pathway	GO_BiologicalProcess-EBI-UniProt-GOA-ACAP-ARAP_13.05.2021_00h00	0.00270813	0.00381451	7.60905e-43	2.58666e-41	[5, 6, 7, 8, 9]	Group34	13.7931	4	Specific for Cluster #3	[]	[Mcl1, Ralbp1]	[Gpx1, Hspb1, Mcl1]	[]	0	40	60	0	0	38.305	61.695	0	[Gpx1, Hspb1, Mcl1, Ralbp1]
GO:1902175	regulation of oxidative stress-induced intrinsic apoptotic signaling pathway	GO_BiologicalProcess-EBI-UniProt-GOA-ACAP-ARAP_13.05.2021_00h00	0.00270813	0.00381451	1.85688e-26	1.05223e-25	[5, 6, 7, 8, 9]	Group30	13.7931	4	Specific for Cluster #3	[]	[Mcl1, Ralbp1]	[Gpx1, Hspb1, Mcl1]	[]	0	40	60	0	0	38.305	61.695	0	[Gpx1, Hspb1, Mcl1, Ralbp1]
GO:0042730	fibrinolysis	GO_BiologicalProcess-EBI-UniProt-GOA-ACAP-ARAP_13.05.2021_00h00	0.00973329	0.0117717	1.85688e-26	1.05223e-25	[4, 5, 6, 7, 8, 9]	Group30	13.6364	3	Specific for Cluster #3	[Anxa2]	[]	[Anxa2, Serping1, Thbs1]	[Thbs1]	20	0	60	20	19.0707	0	61.3238	19.6055	[Anxa2, Serping1, Thbs1]
GO:0060612	adipose tissue development	GO_BiologicalProcess-EBI-UniProt-GOA-ACAP-ARAP_13.05.2021_00h00	0.00605454	0.00755999	N/A	N/A	[4, 5, 6]	None	8.77193	5	Specific for Cluster #4	[]	[Arid5b, Xbp1]	[]	[Arid5b, Lmna, Selenom, Ubc]	0	33.3333	0	66.6667	0	32.6829	0	67.3171	[Arid5b, Lmna, Selenom, Ubc, Xbp1]
GO:1904706	negative regulation of vascular associated smooth muscle cell proliferation	GO_BiologicalProcess-EBI-UniProt-GOA-ACAP-ARAP_13.05.2021_00h00	1.13343e-05	3.74031e-05	7.60905e-43	2.58666e-41	[5, 6, 7]	Group34	23.0769	6	Specific for Cluster #4	[]	[Rhoa]	[Tgfb3]	[Cdkn1a, Cnn1, Mef2c, Tpm1]	0	16.6667	16.6667	66.6667	0	16.1469	17.3377	66.5154	[Cdkn1a, Cnn1, Mef2c, Rhoa, Tgfb3, Tpm1]
GO:1904705	regulation of vascular associated smooth muscle cell proliferation	GO_BiologicalProcess-EBI-UniProt-GOA-ACAP-ARAP_13.05.2021_00h00	4.07756e-05	0.000102382	7.60905e-43	2.58666e-41	[5, 6]	Group34	12.6984	8	Specific for Cluster #4	[]	[Gja1, Rhoa]	[Tgfb3]	[Cdkn1a, Cnn1, Jun, Mef2c, Tpm1]	0	25	12.5	62.5	0	24.322	13.0579	62.6201	[Cdkn1a, Cnn1, Gja1, Jun, Mef2c, Rhoa, Tgfb3, Tpm1]
GO:0071300	cellular response to retinoic acid	GO_BiologicalProcess-EBI-UniProt-GOA-ACAP-ARAP_13.05.2021_00h00	0.000351712	0.000665946	7.60905e-43	2.58666e-41	[5, 6]	Group34	10.7692	7	Specific for Cluster #4	[Col1a1]	[Tnc]	[]	[Klf4, Mef2c, Serpinf1, Sox9, Tesc]	14.2857	14.2857	0	71.4286	14.0086	13.984	0	72.0074	[Col1a1, Klf4, Mef2c, Serpinf1, Sox9, Tesc, Tnc]
GO:0010633	negative regulation of epithelial cell migration	GO_BiologicalProcess-EBI-UniProt-GOA-ACAP-ARAP_13.05.2021_00h00	2.66274e-05	7.50114e-05	7.60905e-43	2.58666e-41	[3, 4, 5, 6, 7, 8]	Group34	11.6883	9	Specific for Cluster #4	[Cd63, Hmgb1]	[Rhoa]	[Thbs1]	[Apoe, Dcn, Klf4, Mef2c, Serpinf1, Thbs1]	20	10	10	60	19.5343	9.75004	10.4691	60.2465	[Apoe, Cd63, Dcn, Hmgb1, Klf4, Mef2c, Rhoa, Serpinf1, Thbs1]
GO:2000822	regulation of behavioral fear response	GO_BiologicalProcess-EBI-UniProt-GOA-ACAP-ARAP_13.05.2021_00h00	7.42446e-05	0.000164909	7.60905e-43	2.58666e-41	[3, 4, 5, 6]	Group34	33.3333	4	Specific for Cluster #4	[]	[Gja1]	[]	[Apoe, Mef2c, Penk]	0	25	0	75	0	24.4526	0	75.5474	[Apoe, Gja1, Mef2c, Penk]
GO:0071498	cellular response to fluid shear stress	GO_BiologicalProcess-EBI-UniProt-GOA-ACAP-ARAP_13.05.2021_00h00	5.36283e-05	0.000127713	7.60905e-43	2.58666e-41	[4]	Group34	23.8095	5	Specific for Cluster #4	[]	[Spp1, Xbp1]	[]	[Klf2, Klf4, Mef2c]	0	40	0	60	0	39.2962	0	60.7038	[Klf2, Klf4, Mef2c, Spp1, Xbp1]
GO:0001662	behavioral fear response	GO_BiologicalProcess-EBI-UniProt-GOA-ACAP-ARAP_13.05.2021_00h00	0.00519928	0.00663555	7.60905e-43	2.58666e-41	[3, 4, 5]	Group34	9.09091	5	Specific for Cluster #4	[]	[Gja1]	[]	[Apoe, Bdnf, Mef2c, Penk]	0	20	0	80	0	19.5335	0	80.4665	[Apoe, Bdnf, Gja1, Mef2c, Penk]
GO:1902895	positive regulation of pri-miRNA transcription by RNA polymerase II	GO_BiologicalProcess-EBI-UniProt-GOA-ACAP-ARAP_13.05.2021_00h00	0.00215526	0.00311166	7.60905e-43	2.58666e-41	[8, 9, 10, 11, 12, 13]	Group34	11.1111	5	Specific for Cluster #4	[Egr1]	[Egr1]	[]	[Bmp2, Fos, Jun, Klf4]	16.6667	16.6667	0	66.6667	16.3655	16.3368	0	67.2978	[Bmp2, Egr1, Fos, Jun, Klf4]
WP:2910	Mecp2 and Associated Rett Syndrome	WikiPathways_13.05.2021	0.00261753	0.0037324	7.60905e-43	2.58666e-41	[-1]	Group34	10.6383	5	Specific for Cluster #4	[]	[Cdon]	[]	[Bdnf, Cebpd, Csrp1, Mef2c]	0	20	0	80	0	19.5335	0	80.4665	[Bdnf, Cdon, Cebpd, Csrp1, Mef2c]
GO:1900024	regulation of substrate adhesion-dependent cell spreading	GO_BiologicalProcess-EBI-UniProt-GOA-ACAP-ARAP_13.05.2021_00h00	0.00751594	0.00923501	2.53991e-29	2.15893e-28	[5, 6, 7]	Group33	8.33333	5	Specific for Cluster #4	[Flna]	[Arpc2]	[]	[Efna5, Fbln1, S100a10]	20	20	0	60	19.6758	19.6413	0	60.6829	[Arpc2, Efna5, Fbln1, Flna, S100a10]
WP:193	Signaling of Hepatocyte Growth Factor Receptor	WikiPathways_13.05.2021	0.000589656	0.0010319	2.53991e-29	2.15893e-28	[-1]	Group33	14.7059	5	Specific for Cluster #4	[Rap1b]	[Map2k2]	[]	[Fos, Itgb1, Jun]	20	20	0	60	19.6758	19.6413	0	60.6829	[Fos, Itgb1, Jun, Map2k2, Rap1b]
GO:1902893	regulation of pri-miRNA transcription by RNA polymerase II	GO_BiologicalProcess-EBI-UniProt-GOA-ACAP-ARAP_13.05.2021_00h00	0.000191381	0.000381112	4.00298e-32	4.53672e-31	[7, 8, 9, 10, 11, 12]	Group32	11.8644	7	Specific for Cluster #4	[Egr1]	[App, Egr1]	[]	[Bmp2, Fos, Jun, Klf4, Sox9]	12.5	25	0	62.5	12.29	24.5368	0	63.1732	[App, Bmp2, Egr1, Fos, Jun, Klf4, Sox9]
GO:0001657	ureteric bud development	GO_BiologicalProcess-EBI-UniProt-GOA-ACAP-ARAP_13.05.2021_00h00	0.0294655	0.0316583	4.00298e-32	4.53672e-31	[5, 6, 8, 9, 10, 11]	Group32	5.26316	6	Specific for Cluster #4	[]	[]	[]	[Bdnf, Bmp2, Npnt, Sdc4, Sox9, Vcan]	0	0	0	100	0	0	0	100	[Bdnf, Bmp2, Npnt, Sdc4, Sox9, Vcan]
GO:0010922	positive regulation of phosphatase activity	GO_BiologicalProcess-EBI-UniProt-GOA-ACAP-ARAP_13.05.2021_00h00	0.00542384	0.0068841	4.00298e-32	4.53672e-31	[6, 7, 8, 9]	Group32	11.4286	4	Specific for Cluster #4	[]	[]	[]	[Bmp2, Hsp90ab1, Mef2c, Npnt]	0	0	0	100	0	0	0	100	[Bmp2, Hsp90ab1, Mef2c, Npnt]
GO:1904706	negative regulation of vascular associated smooth muscle cell proliferation	GO_BiologicalProcess-EBI-UniProt-GOA-ACAP-ARAP_13.05.2021_00h00	1.13343e-05	3.74031e-05	4.00298e-32	4.53672e-31	[5, 6, 7]	Group32	23.0769	6	Specific for Cluster #4	[]	[Rhoa]	[Tgfb3]	[Cdkn1a, Cnn1, Mef2c, Tpm1]	0	16.6667	16.6667	66.6667	0	16.1469	17.3377	66.5154	[Cdkn1a, Cnn1, Mef2c, Rhoa, Tgfb3, Tpm1]
GO:0001502	cartilage condensation	GO_BiologicalProcess-EBI-UniProt-GOA-ACAP-ARAP_13.05.2021_00h00	0.00973329	0.0117717	4.00298e-32	4.53672e-31	[3, 5, 6, 7, 8]	Group32	13.6364	3	Specific for Cluster #4	[]	[Ccn2]	[]	[Ccn2, Col11a1, Sox9]	0	25	0	75	0	24.4526	0	75.5474	[Ccn2, Col11a1, Sox9]
GO:0071300	cellular response to retinoic acid	GO_BiologicalProcess-EBI-UniProt-GOA-ACAP-ARAP_13.05.2021_00h00	0.000351712	0.000665946	4.00298e-32	4.53672e-31	[5, 6]	Group32	10.7692	7	Specific for Cluster #4	[Col1a1]	[Tnc]	[]	[Klf4, Mef2c, Serpinf1, Sox9, Tesc]	14.2857	14.2857	0	71.4286	14.0086	13.984	0	72.0074	[Col1a1, Klf4, Mef2c, Serpinf1, Sox9, Tesc, Tnc]
GO:0010633	negative regulation of epithelial cell migration	GO_BiologicalProcess-EBI-UniProt-GOA-ACAP-ARAP_13.05.2021_00h00	2.66274e-05	7.50114e-05	4.00298e-32	4.53672e-31	[3, 4, 5, 6, 7, 8]	Group32	11.6883	9	Specific for Cluster #4	[Cd63, Hmgb1]	[Rhoa]	[Thbs1]	[Apoe, Dcn, Klf4, Mef2c, Serpinf1, Thbs1]	20	10	10	60	19.5343	9.75004	10.4691	60.2465	[Apoe, Cd63, Dcn, Hmgb1, Klf4, Mef2c, Rhoa, Serpinf1, Thbs1]
GO:0003179	heart valve morphogenesis	GO_BiologicalProcess-EBI-UniProt-GOA-ACAP-ARAP_13.05.2021_00h00	0.0175736	0.0201966	4.00298e-32	4.53672e-31	[3, 4, 6, 7, 8]	Group32	8.16327	4	Specific for Cluster #4	[Heyl]	[Heyl]	[]	[Bmp2, Mef2c, Sox9]	20	20	0	60	19.6758	19.6413	0	60.6829	[Bmp2, Heyl, Mef2c, Sox9]
GO:0036363	transforming growth factor beta activation	GO_BiologicalProcess-EBI-UniProt-GOA-ACAP-ARAP_13.05.2021_00h00	0.000909284	0.00143866	4.00298e-32	4.53672e-31	[2, 4, 7]	Group32	30	3	Specific for Cluster #4	[]	[Ltbp3]	[]	[Hsp90ab1, Ltbp1, Ltbp3]	0	25	0	75	0	24.4526	0	75.5474	[Hsp90ab1, Ltbp1, Ltbp3]
GO:0071498	cellular response to fluid shear stress	GO_BiologicalProcess-EBI-UniProt-GOA-ACAP-ARAP_13.05.2021_00h00	5.36283e-05	0.000127713	4.00298e-32	4.53672e-31	[4]	Group32	23.8095	5	Specific for Cluster #4	[]	[Spp1, Xbp1]	[]	[Klf2, Klf4, Mef2c]	0	40	0	60	0	39.2962	0	60.7038	[Klf2, Klf4, Mef2c, Spp1, Xbp1]
R-MMU:975634	Retinoid metabolism and transport	REACTOME_Pathways_16.11.2021	0.00874204	0.0106847	7.14077e-36	1.21393e-34	[-1]	Group31	10	4	Specific for Cluster #4	[Rbp1]	[Rbp1]	[]	[Apoe, Hspg2, Sdc4]	20	20	0	60	19.6758	19.6413	0	60.6829	[Apoe, Hspg2, Rbp1, Sdc4]
R-MMU:6806667	Metabolism of fat-soluble vitamins	REACTOME_Pathways_16.11.2021	0.0121865	0.0144363	7.14077e-36	1.21393e-34	[-1]	Group31	9.09091	4	Specific for Cluster #4	[Rbp1]	[Rbp1]	[]	[Apoe, Hspg2, Sdc4]	20	20	0	60	19.6758	19.6413	0	60.6829	[Apoe, Hspg2, Rbp1, Sdc4]
R-MMU:2129379	Molecules associated with elastic fibres	REACTOME_Pathways_16.11.2021	6.02142e-11	7.32078e-10	7.14077e-36	1.21393e-34	[-1]	Group31	31.4286	11	Specific for Cluster #4	[Ltbp4]	[Fn1, Ltbp3, Ltbp4]	[Eln, Fn1]	[Bmp2, Eln, Fbln2, Fbln5, Itga8, Itgb1, Ltbp1, Ltbp3, Mfap5]	6.66667	20	13.3333	60	6.49735	19.4579	13.9286	60.1162	[Bmp2, Eln, Fbln2, Fbln5, Fn1, Itga8, Itgb1, Ltbp1, Ltbp3, Ltbp4, Mfap5]
R-MMU:1971475	A tetrasaccharide linker sequence is required for GAG synthesis	REACTOME_Pathways_16.11.2021	0.0013129	0.00198222	7.14077e-36	1.21393e-34	[-1]	Group31	16.6667	4	Specific for Cluster #4	[Bgn]	[]	[Bgn]	[Bgn, Dcn, Hspg2, Sdc4]	16.6667	0	16.6667	66.6667	16.1706	0	17.3328	66.4966	[Bgn, Dcn, Hspg2, Sdc4]
R-MMU:1793185	Chondroitin sulfate/dermatan sulfate metabolism	REACTOME_Pathways_16.11.2021	0.0152692	0.0177245	7.14077e-36	1.21393e-34	[-1]	Group31	8.51064	4	Specific for Cluster #4	[Bgn]	[]	[Bgn]	[Bgn, Dcn, Hspg2, Sdc4]	16.6667	0	16.6667	66.6667	16.1706	0	17.3328	66.4966	[Bgn, Dcn, Hspg2, Sdc4]
R-MMU:1638091	Heparan sulfate/heparin (HS-GAG) metabolism	REACTOME_Pathways_16.11.2021	0.0200837	0.0227418	7.14077e-36	1.21393e-34	[-1]	Group31	7.84314	4	Specific for Cluster #4	[Bgn]	[]	[Bgn]	[Bgn, Dcn, Hspg2, Sdc4]	16.6667	0	16.6667	66.6667	16.1706	0	17.3328	66.4966	[Bgn, Dcn, Hspg2, Sdc4]
R-MMU:1566948	Elastic fibre formation	REACTOME_Pathways_16.11.2021	2.83502e-11	4.09306e-10	7.14077e-36	1.21393e-34	[-1]	Group31	28.5714	12	Specific for Cluster #4	[Ltbp4]	[Fn1, Ltbp3, Ltbp4]	[Eln, Fn1]	[Bmp2, Eln, Fbln2, Fbln5, Itga8, Itgb1, Lox, Ltbp1, Ltbp3, Mfap5]	6.25	18.75	12.5	62.5	6.09053	18.2396	13.0565	62.6134	[Bmp2, Eln, Fbln2, Fbln5, Fn1, Itga8, Itgb1, Lox, Ltbp1, Ltbp3, Ltbp4, Mfap5]
GO:2000822	regulation of behavioral fear response	GO_BiologicalProcess-EBI-UniProt-GOA-ACAP-ARAP_13.05.2021_00h00	7.42446e-05	0.000164909	1.85688e-26	1.05223e-25	[3, 4, 5, 6]	Group30	33.3333	4	Specific for Cluster #4	[]	[Gja1]	[]	[Apoe, Mef2c, Penk]	0	25	0	75	0	24.4526	0	75.5474	[Apoe, Gja1, Mef2c, Penk]
GO:0001657	ureteric bud development	GO_BiologicalProcess-EBI-UniProt-GOA-ACAP-ARAP_13.05.2021_00h00	0.0294655	0.0316583	1.18378e-22	5.74979e-22	[5, 6, 8, 9, 10, 11]	Group29	5.26316	6	Specific for Cluster #4	[]	[]	[]	[Bdnf, Bmp2, Npnt, Sdc4, Sox9, Vcan]	0	0	0	100	0	0	0	100	[Bdnf, Bmp2, Npnt, Sdc4, Sox9, Vcan]
GO:0010922	positive regulation of phosphatase activity	GO_BiologicalProcess-EBI-UniProt-GOA-ACAP-ARAP_13.05.2021_00h00	0.00542384	0.0068841	1.18378e-22	5.74979e-22	[6, 7, 8, 9]	Group29	11.4286	4	Specific for Cluster #4	[]	[]	[]	[Bmp2, Hsp90ab1, Mef2c, Npnt]	0	0	0	100	0	0	0	100	[Bmp2, Hsp90ab1, Mef2c, Npnt]
GO:0030511	positive regulation of transforming growth factor beta receptor signaling pathway	GO_BiologicalProcess-EBI-UniProt-GOA-ACAP-ARAP_13.05.2021_00h00	0.00347458	0.00472134	1.18378e-22	5.74979e-22	[4, 5, 6, 7, 8, 9, 10]	Group29	12.9032	4	Specific for Cluster #4	[]	[]	[Thbs1]	[Hsp90ab1, Itga8, Npnt, Thbs1]	0	0	20	80	0	0	20.6762	79.3238	[Hsp90ab1, Itga8, Npnt, Thbs1]
GO:0003179	heart valve morphogenesis	GO_BiologicalProcess-EBI-UniProt-GOA-ACAP-ARAP_13.05.2021_00h00	0.0175736	0.0201966	1.18378e-22	5.74979e-22	[3, 4, 6, 7, 8]	Group29	8.16327	4	Specific for Cluster #4	[Heyl]	[Heyl]	[]	[Bmp2, Mef2c, Sox9]	20	20	0	60	19.6758	19.6413	0	60.6829	[Bmp2, Heyl, Mef2c, Sox9]
GO:0036363	transforming growth factor beta activation	GO_BiologicalProcess-EBI-UniProt-GOA-ACAP-ARAP_13.05.2021_00h00	0.000909284	0.00143866	1.18378e-22	5.74979e-22	[2, 4, 7]	Group29	30	3	Specific for Cluster #4	[]	[Ltbp3]	[]	[Hsp90ab1, Ltbp1, Ltbp3]	0	25	0	75	0	24.4526	0	75.5474	[Hsp90ab1, Ltbp1, Ltbp3]
R-MMU:1566948	Elastic fibre formation	REACTOME_Pathways_16.11.2021	2.83502e-11	4.09306e-10	1.18378e-22	5.74979e-22	[-1]	Group29	28.5714	12	Specific for Cluster #4	[Ltbp4]	[Fn1, Ltbp3, Ltbp4]	[Eln, Fn1]	[Bmp2, Eln, Fbln2, Fbln5, Itga8, Itgb1, Lox, Ltbp1, Ltbp3, Mfap5]	6.25	18.75	12.5	62.5	6.09053	18.2396	13.0565	62.6134	[Bmp2, Eln, Fbln2, Fbln5, Fn1, Itga8, Itgb1, Lox, Ltbp1, Ltbp3, Ltbp4, Mfap5]
GO:1902893	regulation of pri-miRNA transcription by RNA polymerase II	GO_BiologicalProcess-EBI-UniProt-GOA-ACAP-ARAP_13.05.2021_00h00	0.000191381	0.000381112	7.74311e-27	5.26531e-26	[7, 8, 9, 10, 11, 12]	Group28	11.8644	7	Specific for Cluster #4	[Egr1]	[App, Egr1]	[]	[Bmp2, Fos, Jun, Klf4, Sox9]	12.5	25	0	62.5	12.29	24.5368	0	63.1732	[App, Bmp2, Egr1, Fos, Jun, Klf4, Sox9]
GO:0071276	cellular response to cadmium ion	GO_BiologicalProcess-EBI-UniProt-GOA-ACAP-ARAP_13.05.2021_00h00	0.000994936	0.00155291	7.74311e-27	5.26531e-26	[6]	Group28	13.1579	5	Specific for Cluster #4	[]	[]	[Mt1, Mt2]	[Fos, Gsn, Jun, Mt1, Mt2]	0	0	28.5714	71.4286	0	0	29.4309	70.5691	[Fos, Gsn, Jun, Mt1, Mt2]
GO:0003179	heart valve morphogenesis	GO_BiologicalProcess-EBI-UniProt-GOA-ACAP-ARAP_13.05.2021_00h00	0.0175736	0.0201966	7.74311e-27	5.26531e-26	[3, 4, 6, 7, 8]	Group28	8.16327	4	Specific for Cluster #4	[Heyl]	[Heyl]	[]	[Bmp2, Mef2c, Sox9]	20	20	0	60	19.6758	19.6413	0	60.6829	[Bmp2, Heyl, Mef2c, Sox9]
GO:0035994	response to muscle stretch	GO_BiologicalProcess-EBI-UniProt-GOA-ACAP-ARAP_13.05.2021_00h00	1.55252e-08	1.0548e-07	7.74311e-27	5.26531e-26	[4]	Group28	33.3333	8	Specific for Cluster #4	[Gpi1]	[Dmd, Tcap]	[]	[Ankrd1, Fos, Gsn, Jun, Nfkbia]	12.5	25	0	62.5	12.29	24.5368	0	63.1732	[Ankrd1, Dmd, Fos, Gpi1, Gsn, Jun, Nfkbia, Tcap]
GO:1902895	positive regulation of pri-miRNA transcription by RNA polymerase II	GO_BiologicalProcess-EBI-UniProt-GOA-ACAP-ARAP_13.05.2021_00h00	0.00215526	0.00311166	7.74311e-27	5.26531e-26	[8, 9, 10, 11, 12, 13]	Group28	11.1111	5	Specific for Cluster #4	[Egr1]	[Egr1]	[]	[Bmp2, Fos, Jun, Klf4]	16.6667	16.6667	0	66.6667	16.3655	16.3368	0	67.2978	[Bmp2, Egr1, Fos, Jun, Klf4]
WP:193	Signaling of Hepatocyte Growth Factor Receptor	WikiPathways_13.05.2021	0.000589656	0.0010319	7.74311e-27	5.26531e-26	[-1]	Group28	14.7059	5	Specific for Cluster #4	[Rap1b]	[Map2k2]	[]	[Fos, Itgb1, Jun]	20	20	0	60	19.6758	19.6413	0	60.6829	[Fos, Itgb1, Jun, Map2k2, Rap1b]
GO:0090025	regulation of monocyte chemotaxis	GO_BiologicalProcess-EBI-UniProt-GOA-ACAP-ARAP_13.05.2021_00h00	0.000378595	0.000705285	6.02912e-08	1.0789e-07	[5, 6, 7, 8, 9]	Group20	16.129	5	Specific for Cluster #4	[Hmgb1]	[App]	[]	[Ccn3, Cxcl12, Lgmn]	20	20	0	60	19.6758	19.6413	0	60.6829	[App, Ccn3, Cxcl12, Hmgb1, Lgmn]
GO:1902893	regulation of pri-miRNA transcription by RNA polymerase II	GO_BiologicalProcess-EBI-UniProt-GOA-ACAP-ARAP_13.05.2021_00h00	0.000191381	0.000381112	4.22821e-15	1.43759e-14	[7, 8, 9, 10, 11, 12]	Group19	11.8644	7	Specific for Cluster #4	[Egr1]	[App, Egr1]	[]	[Bmp2, Fos, Jun, Klf4, Sox9]	12.5	25	0	62.5	12.29	24.5368	0	63.1732	[App, Bmp2, Egr1, Fos, Jun, Klf4, Sox9]
GO:1902895	positive regulation of pri-miRNA transcription by RNA polymerase II	GO_BiologicalProcess-EBI-UniProt-GOA-ACAP-ARAP_13.05.2021_00h00	0.00215526	0.00311166	4.22821e-15	1.43759e-14	[8, 9, 10, 11, 12, 13]	Group19	11.1111	5	Specific for Cluster #4	[Egr1]	[Egr1]	[]	[Bmp2, Fos, Jun, Klf4]	16.6667	16.6667	0	66.6667	16.3655	16.3368	0	67.2978	[Bmp2, Egr1, Fos, Jun, Klf4]
GO:1902893	regulation of pri-miRNA transcription by RNA polymerase II	GO_BiologicalProcess-EBI-UniProt-GOA-ACAP-ARAP_13.05.2021_00h00	0.000191381	0.000381112	2.82234e-06	3.83838e-06	[7, 8, 9, 10, 11, 12]	Group18	11.8644	7	Specific for Cluster #4	[Egr1]	[App, Egr1]	[]	[Bmp2, Fos, Jun, Klf4, Sox9]	12.5	25	0	62.5	12.29	24.5368	0	63.1732	[App, Bmp2, Egr1, Fos, Jun, Klf4, Sox9]
GO:0071276	cellular response to cadmium ion	GO_BiologicalProcess-EBI-UniProt-GOA-ACAP-ARAP_13.05.2021_00h00	0.000994936	0.00155291	8.1648e-11	1.85069e-10	[6]	Group16	13.1579	5	Specific for Cluster #4	[]	[]	[Mt1, Mt2]	[Fos, Gsn, Jun, Mt1, Mt2]	0	0	28.5714	71.4286	0	0	29.4309	70.5691	[Fos, Gsn, Jun, Mt1, Mt2]
GO:0035994	response to muscle stretch	GO_BiologicalProcess-EBI-UniProt-GOA-ACAP-ARAP_13.05.2021_00h00	1.55252e-08	1.0548e-07	8.1648e-11	1.85069e-10	[4]	Group16	33.3333	8	Specific for Cluster #4	[Gpi1]	[Dmd, Tcap]	[]	[Ankrd1, Fos, Gsn, Jun, Nfkbia]	12.5	25	0	62.5	12.29	24.5368	0	63.1732	[Ankrd1, Dmd, Fos, Gpi1, Gsn, Jun, Nfkbia, Tcap]
GO:0051385	response to mineralocorticoid	GO_BiologicalProcess-EBI-UniProt-GOA-ACAP-ARAP_13.05.2021_00h00	0.0152692	0.0177245	4.27252e-08	8.07032e-08	[6, 7]	Group09	8.51064	4	Specific for Cluster #4	[Fosb]	[Ccn2]	[]	[Ccn2, Cdkn1a, Fos, Fosb]	16.6667	16.6667	0	66.6667	16.3655	16.3368	0	67.2978	[Ccn2, Cdkn1a, Fos, Fosb]
R-MMU:1566948	Elastic fibre formation	REACTOME_Pathways_16.11.2021	2.83502e-11	4.09306e-10	4.18942e-13	1.29491e-12	[-1]	Group06	28.5714	12	Specific for Cluster #4	[Ltbp4]	[Fn1, Ltbp3, Ltbp4]	[Eln, Fn1]	[Bmp2, Eln, Fbln2, Fbln5, Itga8, Itgb1, Lox, Ltbp1, Ltbp3, Mfap5]	6.25	18.75	12.5	62.5	6.09053	18.2396	13.0565	62.6134	[Bmp2, Eln, Fbln2, Fbln5, Fn1, Itga8, Itgb1, Lox, Ltbp1, Ltbp3, Ltbp4, Mfap5]

## Sheet: ClueLog
Selection Citeria:
Statistical Test Used = Enrichment/Depletion (Two-sided hypergeometric test)
Use pvalue cutoff = true
pvalue cutoff = 0.05
Correction Method Used = Benjamini-Hochberg
Min GO Level = 3
Max GO Level = 8
Cluster #1
Sample File Name = File selection:
Number of Genes = 3
Min Percentage = 5.0
Cluster #2
Sample File Name = File selection:
Number of Genes = 3
Min Percentage = 5.0
Cluster #3
Sample File Name = File selection:
Number of Genes = 3
Min Percentage = 5.0
Cluster #4
Sample File Name = File selection:
Number of Genes = 3
Min Percentage = 5.0
Combine Clusters With 'Or' = true
Percentage for a Cluster to be Specific = 60.0
GO Fusion = true
GO Group = true
Kappa Score Threshold = 0.32
Over View Term = SmallestPValue
Group By Kappa Statistics = true
Initial Group Size = 2
Sharing Group Percentage = 40.0
ClueGO Log:
### All results were created with ClueGO v2.5.8 ###
Organism analyzed: Mus Musculus [10090]
Identifier types used: [AccessionID, SymbolID]
Evidence codes used: [All]
#Genes in WikiPathways_13.05.2021 : 4611
#Genes in REACTOME_Pathways_16.11.2021 : 8532
#Genes in GO_BiologicalProcess-EBI-UniProt-GOA-ACAP-ARAP_13.05.2021_00h00 : 20746
#All unique genes in selected ontologies: 20980 (reference set for hypergeometric test)
#Genes from Cluster#1: unique uploaded ids 200 -> corresponding genes 195, with 5 (2.5%) missing -> 195 recognized by ClueGO.
#Genes from Cluster#2: unique uploaded ids 200 -> corresponding genes 197, with 3 (1.5%) missing -> 197 recognized by ClueGO.
#Genes from Cluster#3: unique uploaded ids 117 -> corresponding genes 113, with 4 (3.42%) missing -> 113 recognized by ClueGO.
#Genes from Cluster#4: unique uploaded ids 165 -> corresponding genes 163, with 2 (1.21%) missing -> 163 recognized by ClueGO.
-> To improve the % of found genes, verify gene identifiers, download new available ClueGO conversion files or add/request additional files.
#Genes with functional annotations in all selected Ontologies from Cluster#1: 186 (95.38%) -> 9 (4.62%) are not functionally annotated in any selected Ontology!
#Genes with functional annotations in all selected Ontologies from Cluster#2: 188 (95.43%) -> 9 (4.57%) are not functionally annotated in any selected Ontology!
#Genes with functional annotations in all selected Ontologies from Cluster#3: 109 (96.46%) -> 4 (3.54%) are not functionally annotated in any selected Ontology!
#Genes with functional annotations in all selected Ontologies from Cluster#4: 158 (96.93%) -> 5 (3.07%) are not functionally annotated in any selected Ontology!
#Unique genes with functional annotations in all selected ontologies from the 4 Clusters: 428 (96.4%) -> 16 (3.6%) are not functionally annotated!
-> To improve the % of annotated genes, chose additional ontologies.
#Genes from all Clusters associated to 535 representative Terms and Pathways (after applying general selection criteria): 342 (77.03%)
#Genes from all Clusters associated to 284 representative Terms and Pathways (after fusion selection criteria): 318 (71.62%)
#Genes from all Clusters associated to 273 representative Terms and Pathways (after p-value significance selection criteria): 316 (71.17%)
KappaScore Grouping:
Iteration: 0 with 147 groups
Iteration: 1 with 196 groups
Iteration: 2 with 259 groups
Iteration: 3 with 210 groups
Iteration: 4 with 201 groups
Iteration: 5 with 47 groups
Iteration: 6 with 35 groups
Final KappaScore groups = 35
# Terms not grouped = 15
# Merge redundant groups with >40.0% overlap
Final group size after merging: 35
#GO All Terms Specific for Cluster #1: 10
#GO All Terms Specific for Cluster #2: 7
#GO All Terms Specific for Cluster #3: 3
#GO All Terms Specific for Cluster #4: 30
#GO All Terms not Specific for a Cluster: 223
#GO Terms: 273
#GO Term Connections: 378
#GO All Terms Specific for Cluster #1: 10
#GO All Terms Specific for Cluster #2: 7
#GO All Terms Specific for Cluster #3: 3
#GO All Terms Specific for Cluster #4: 30
#GO All Terms not Specific for a Cluster: 223
List of missing Genes -> make sure the ids exists or are written propperly -> if yes make sure you have their annotation in ClueGO!
Cluster #1
Gene IDs not found (no annotation or wrong ids) in Cluster#1:
Gm12840
Gm47283
mt-Atp8
mt-Nd4l
mt-Nd5
Cluster #2
Gene IDs not found (no annotation or wrong ids) in Cluster#2:
GFP
Gm12840
Gm26532
Cluster #3
Gene IDs not found (no annotation or wrong ids) in Cluster#3:
Gm47283
mt-Atp8
mt-Nd4l
mt-Nd5
Cluster #4
Gene IDs not found (no annotation or wrong ids) in Cluster#4:
Gm26825
mt-Nd3
